# Supplementary material for: Developing efficient heavy-atom-free photosensitizers applicable to TTA upconversion in polymer films
Source: Chem Sci. 2015 Nov 9;7(2):1233–7. doi: 10.1039/c5sc03245h (PMC5975838; doi:10.1039/c5sc03245h)
Supplement: Supplementary file 2 [file SC-007-C5SC03245H-s002.cif]

# Electronic Supplementary Material (ESI) for Chemical Science.
# This journal is © The Royal Society of Chemistry 2015

####################################################################### 
# 
# This file contains crystal structure data downloaded from the 
# Cambridge Structural Database (CSD) hosted by the Cambridge 
# Crystallographic Data Centre (CCDC).
# 
# Full information about CCDC data access policies and citation 
# guidelines are available at http://www.ccdc.cam.ac.uk/access/V1 
# 
# Audit and citation data items may have been added by the CCDC. 
# Please retain this information to preserve the provenance of 
# this file and to allow appropriate attribution of the data. 
# 
#######################################################################

data_mx3199
_database_code_depnum_ccdc_archive 'CCDC 1400097'
_audit_update_record             
;
2015-05-09 deposited with the CCDC.
2015-11-06 downloaded from the CCDC.
;
_audit_creation_date             2014-07-15
_audit_creation_method           
;
Olex2 1.2
(compiled 2013.12.10 svn.r2850 for OlexSys, GUI svn.r4736)
;
_shelxl_version_number           2013-4
_chemical_name_common            ?
_chemical_name_systematic        
;
 ?
;
_chemical_formula_moiety         'C H2 Cl2, C44 H24 F N5'
_chemical_formula_sum            'C45 H26 Cl2 F N5 '
_chemical_formula_weight         726.61
_chemical_melting_point          ?
loop_
_atom_type_symbol
_atom_type_description
_atom_type_scat_dispersion_real
_atom_type_scat_dispersion_imag
_atom_type_scat_source
C C 0.0033 0.0016 'International Tables Vol C Tables 4.2.6.8 and 6.1.1.4'
H H 0.0000 0.0000 'International Tables Vol C Tables 4.2.6.8 and 6.1.1.4'
Cl Cl 0.1484 0.1585 'International Tables Vol C Tables 4.2.6.8 and 6.1.1.4'
F F 0.0171 0.0103 'International Tables Vol C Tables 4.2.6.8 and 6.1.1.4'
N N 0.0061 0.0033 'International Tables Vol C Tables 4.2.6.8 and 6.1.1.4'

_shelx_space_group_comment       
;
The symmetry employed for this shelxl refinement is uniquely defined
by the following loop, which should always be used as a source of
symmetry information in preference to the above space-group names.
They are only intended as comments.
;
_space_group_crystal_system      monoclinic
_space_group_IT_number           14
_space_group_name_H-M_alt        'P 1 21/c 1'
_space_group_name_Hall           '-P 2ybc'
loop_
_space_group_symop_operation_xyz
'x, y, z'
'-x, y+1/2, -z+1/2'
'-x, -y, -z'
'x, -y-1/2, z-1/2'

_cell_length_a                   11.740(5)
_cell_length_b                   21.882(9)
_cell_length_c                   28.231(11)
_cell_angle_alpha                90
_cell_angle_beta                 92.244(8)
_cell_angle_gamma                90
_cell_volume                     7247(5)
_cell_formula_units_Z            8
_cell_measurement_reflns_used    17187
_cell_measurement_temperature    173.1500
_cell_measurement_theta_max      27.4733
_cell_measurement_theta_min      1.1777
_shelx_estimated_absorpt_T_max   ?
_shelx_estimated_absorpt_T_min   ?
_exptl_absorpt_coefficient_mu    0.225
_exptl_absorpt_correction_T_max  1.0000
_exptl_absorpt_correction_T_min  0.3716
_exptl_absorpt_correction_type   multi-scan
_exptl_absorpt_process_details   'CrystalClear (Rigaku Inc., 2007)'
_exptl_crystal_colour            yellow
_exptl_crystal_colour_primary    yellow
_exptl_crystal_density_diffrn    1.332
_exptl_crystal_density_meas      ?
_exptl_crystal_density_method    ?
_exptl_crystal_description       block
_exptl_crystal_F_000             2992
_exptl_crystal_size_max          0.38
_exptl_crystal_size_mid          0.16
_exptl_crystal_size_min          0.12
_exptl_special_details           
;
 ?
;
_exptl_transmission_factor_max   ?
_exptl_transmission_factor_min   ?
_diffrn_reflns_av_R_equivalents  ?
_diffrn_reflns_av_unetI/netI     0.0873
_diffrn_reflns_Laue_measured_fraction_full 0.992
_diffrn_reflns_Laue_measured_fraction_max 0.997
_diffrn_reflns_limit_h_max       14
_diffrn_reflns_limit_h_min       -14
_diffrn_reflns_limit_k_max       26
_diffrn_reflns_limit_k_min       -26
_diffrn_reflns_limit_l_max       33
_diffrn_reflns_limit_l_min       -8
_diffrn_reflns_number            12996
_diffrn_reflns_point_group_measured_fraction_full 0.992
_diffrn_reflns_point_group_measured_fraction_max 0.997
_diffrn_reflns_theta_full        25.242
_diffrn_reflns_theta_max         25.200
_diffrn_reflns_theta_min         1.178
_diffrn_ambient_temperature      173.1500
_diffrn_detector_area_resol_mean 28.5714
_diffrn_measured_fraction_theta_full 0.992
_diffrn_measured_fraction_theta_max 0.997
_diffrn_measurement_device       
;
Saturn724+ (2x2 bin mode)
;
_diffrn_measurement_device_details 
;
AFC10: Fixed Chi 2 circle
;
_diffrn_measurement_device_type  'MM007-HF CCD(Saturn 724+)'
_diffrn_measurement_method       '\w scans at fixed \c = 45\%'
_diffrn_number_total             16907
_diffrn_orient_matrix_type       d*Trek
_diffrn_orient_matrix_UB_11      -0.0321
_diffrn_orient_matrix_UB_12      -0.0718
_diffrn_orient_matrix_UB_13      -0.0329
_diffrn_orient_matrix_UB_21      0.0048
_diffrn_orient_matrix_UB_22      0.0172
_diffrn_orient_matrix_UB_23      -0.0421
_diffrn_orient_matrix_UB_31      0.0321
_diffrn_orient_matrix_UB_32      -0.0149
_diffrn_orient_matrix_UB_33      -0.0024
_diffrn_radiation_detector       CCD
_diffrn_radiation_monochromator  Confocal
_diffrn_radiation_type           MoK\a
_diffrn_radiation_wavelength     0.71073
_diffrn_source                   'Rotating Anode'
_diffrn_source_current           24.0000
_diffrn_source_power             1.2000
_diffrn_source_voltage           50.0000
_diffrn_special_details          
;
 ?
;
_reflns_Friedel_coverage         0.000
_reflns_Friedel_fraction_full    .
_reflns_Friedel_fraction_max     .
_reflns_number_gt                11218
_reflns_number_total             12996
_reflns_special_details          
;
 _reflns_Friedel_fraction is defined as the number of unique
 Friedel pairs measured divided by the number that would be
 possible theoretically, ignoring centric projections and
 systematic absences.
;
_reflns_threshold_expression     'I > 2\s(I)'
_computing_cell_refinement       'CrystalClear (Rigaku Inc., 2007)'
_computing_data_collection       'CrystalClear (Rigaku Inc., 2007)'
_computing_data_reduction        'CrystalClear (Rigaku Inc., 2007)'
_computing_molecular_graphics    'Olex2 (Dolomanov et al., 2009)'
_computing_publication_material  'Olex2 (Dolomanov et al., 2009)'
_computing_structure_refinement  'SHELXL (Sheldrick, 2013)'
_computing_structure_solution    
;
'SHELXS (Sheldrick, 2013)'
;
_refine_diff_density_max         1.157
_refine_diff_density_min         -0.983
_refine_diff_density_rms         0.254
_refine_ls_extinction_coef       0.035(4)
_refine_ls_extinction_expression Fc^*^=kFc[1+0.001xFc^2^\l^3^/sin(2\q)]^-1/4^
_refine_ls_extinction_method     SHELXL
_refine_ls_goodness_of_fit_ref   3.075
_refine_ls_hydrogen_treatment    constr
_refine_ls_matrix_type           full
_refine_ls_number_parameters     986
_refine_ls_number_reflns         12996
_refine_ls_number_restraints     74
_refine_ls_R_factor_all          0.2311
_refine_ls_R_factor_gt           0.2184
_refine_ls_restrained_S_all      3.069
_refine_ls_shift/su_max          0.001
_refine_ls_shift/su_mean         0.000
_refine_ls_structure_factor_coef Fsqd
_refine_ls_weighting_details     
'w=1/[\s^2^(Fo^2^)+(0.1000P)^2^] where P=(Fo^2^+2Fc^2^)/3'
_refine_ls_weighting_scheme      calc
_refine_ls_wR_factor_gt          0.5118
_refine_ls_wR_factor_ref         0.5154
_refine_special_details          
;
 Refined as a 3-component twin.
;
_olex2_refinement_description    
;
1. Fixed Uiso
 At 1.2 times of:
  All C(H) groups, All C(H,H) groups
2. Restrained distances
 Cl4A-C46A = Cl3A-C46A
 1.76 with sigma of 0.01
3. Uiso/Uaniso restraints and constraints
Cl3 \\sim Cl4 \\sim C46 \\sim Cl3A \\sim Cl4A \\sim C46A: within 1.7A with
sigma of 0.02 and sigma for terminal atoms of 0.04
Uanis(Cl3) \\sim Ueq, Uanis(Cl4) \\sim Ueq, Uanis(C46) \\sim Ueq, Uanis(Cl3A)
\\sim Ueq, Uanis(Cl4A) \\sim Ueq, Uanis(C46A) \\sim Ueq: with sigma of 0.01 and
sigma for terminal atoms of 0.02
4. Others
 Sof(Cl3A)=Sof(Cl4A)=Sof(C46A)=Sof(H46C)=Sof(H46D)=1-FVAR(1)
 Sof(Cl3)=Sof(Cl4)=Sof(C46)=Sof(H46A)=Sof(H46B)=FVAR(1)
5.a Secondary CH2 refined with riding coordinates:
 C46(H46A,H46B), C45(H45A,H45B), C46A(H46C,H46D)
5.b Aromatic/amide H refined with riding coordinates:
 C10A(H10A), C11A(H11A), C12A(H12A), C13A(H13A), C16A(H16A), C17A(H17A),
 C18A(H18A), C19A(H19A), C22A(H22A), C23A(H23A), C24A(H24A), C25A(H25A),
 C28A(H28A), C29A(H29A), C30A(H30A), C31A(H31A), C34A(H34A), C35A(H35A),
 C36A(H36A), C37A(H37A), C40A(H40A), C41A(H41A), C42A(H42A), C43A(H43A),
 C10(H10), C11(H11), C12(H12), C13(H13), C16(H16), C17(H17), C18(H18), C19(H19),
  C22(H22), C23(H23), C24(H24), C25(H25), C28(H28), C29(H29), C30(H30),
 C31(H31), C34(H34), C35(H35), C36(H36), C37(H37), C40(H40), C41(H41), C42(H42),
  C43(H43)
;
_atom_sites_solution_hydrogens   geom
_atom_sites_solution_primary     dual
_atom_sites_solution_secondary   ?
loop_
_atom_site_label
_atom_site_type_symbol
_atom_site_fract_x
_atom_site_fract_y
_atom_site_fract_z
_atom_site_U_iso_or_equiv
_atom_site_adp_type
_atom_site_occupancy
_atom_site_site_symmetry_order
_atom_site_calc_flag
_atom_site_refinement_flags_posn
_atom_site_refinement_flags_adp
_atom_site_refinement_flags_occupancy
_atom_site_disorder_assembly
_atom_site_disorder_group
Cl3 Cl 0.1275(11) 0.4255(5) 0.4947(4) 0.120(4) Uani 0.534(12) 1 d . U P A 1
Cl4 Cl 0.1885(11) 0.5520(5) 0.4478(3) 0.096(3) Uani 0.534(12) 1 d . U P A 1
C46 C 0.139(3) 0.4802(16) 0.4510(14) 0.090(7) Uani 0.534(12) 1 d . U P A 1
H46A H 0.1792 0.4590 0.4267 0.108 Uiso 0.534(12) 1 calc R . P A 1
H46B H 0.0609 0.4839 0.4383 0.108 Uiso 0.534(12) 1 calc R . P A 1
Cl1 Cl 0.7175(3) 0.36694(18) 0.02073(13) 0.0741(11) Uani 1 1 d . . . . .
Cl2 Cl 0.5440(3) 0.43256(17) -0.03607(12) 0.0706(10) Uani 1 1 d . . . . .
C45 C 0.6194(13) 0.4249(8) 0.0173(5) 0.082(5) Uani 1 1 d . . . . .
H45A H 0.6587 0.4631 0.0241 0.099 Uiso 1 1 calc R . . . .
H45B H 0.5653 0.4187 0.0420 0.099 Uiso 1 1 calc R . . . .
F1A F 0.5619(4) 0.2629(2) 0.33252(19) 0.0362(13) Uani 1 1 d . . . . .
N1A N 0.2283(9) 0.4620(5) 0.3440(4) 0.057(3) Uani 1 1 d . . . . .
N2A N 0.1208(8) 0.4040(4) 0.2246(3) 0.047(2) Uani 1 1 d . . . . .
N3A N 0.3258(7) 0.2911(3) 0.1906(3) 0.0337(18) Uani 1 1 d . . . . .
N4A N 0.4994(7) 0.2207(4) 0.2461(3) 0.0340(18) Uani 1 1 d . . . . .
N5A N 0.4745(7) 0.3624(4) 0.3767(3) 0.0333(18) Uani 1 1 d . . . . .
C1A C 0.4775(7) 0.2923(4) 0.3097(3) 0.029(2) Uani 1 1 d . . . . .
C2A C 0.4316(8) 0.3430(4) 0.3316(3) 0.032(2) Uani 1 1 d . . . . .
C3A C 0.3430(8) 0.3741(4) 0.3071(3) 0.030(2) Uani 1 1 d . . . . .
C4A C 0.3085(7) 0.3554(4) 0.2604(3) 0.031(2) Uani 1 1 d . . . . .
C5A C 0.3588(7) 0.3050(4) 0.2381(3) 0.031(2) Uani 1 1 d . . . . .
C6A C 0.4450(7) 0.2727(4) 0.2642(3) 0.0280(19) Uani 1 1 d . . . . .
C7A C 0.2822(8) 0.4227(5) 0.3284(3) 0.036(2) Uani 1 1 d . . . . .
C8A C 0.2056(8) 0.3821(4) 0.2396(4) 0.035(2) Uani 1 1 d . . . . .
C9A C 0.5107(8) 0.4229(4) 0.3870(3) 0.032(2) Uani 1 1 d . . . . .
C10A C 0.5263(9) 0.4721(5) 0.3566(4) 0.043(2) Uani 1 1 d . . . . .
H10A H 0.5095 0.4694 0.3242 0.051 Uiso 1 1 calc R . . . .
C11A C 0.5685(9) 0.5258(5) 0.3777(4) 0.047(3) Uani 1 1 d . . . . .
H11A H 0.5810 0.5595 0.3584 0.057 Uiso 1 1 calc R . . . .
C12A C 0.5918(10) 0.5308(5) 0.4242(4) 0.049(3) Uani 1 1 d . . . . .
H12A H 0.6147 0.5685 0.4365 0.059 Uiso 1 1 calc R . . . .
C13A C 0.5827(9) 0.4819(5) 0.4545(4) 0.047(3) Uani 1 1 d . . . . .
H13A H 0.6055 0.4854 0.4863 0.057 Uiso 1 1 calc R . . . .
C14A C 0.5384(8) 0.4264(5) 0.4364(3) 0.040(2) Uani 1 1 d . . . . .
C15A C 0.5194(8) 0.3668(5) 0.4561(3) 0.036(2) Uani 1 1 d . . . . .
C16A C 0.5319(10) 0.3430(6) 0.5022(4) 0.049(3) Uani 1 1 d . . . . .
H16A H 0.5568 0.3676 0.5275 0.059 Uiso 1 1 calc R . . . .
C17A C 0.5056(11) 0.2812(6) 0.5091(4) 0.056(3) Uani 1 1 d . . . . .
H17A H 0.5129 0.2646 0.5394 0.067 Uiso 1 1 calc R . . . .
C18A C 0.4688(11) 0.2443(5) 0.4715(4) 0.050(3) Uani 1 1 d . . . . .
H18A H 0.4534 0.2033 0.4773 0.060 Uiso 1 1 calc R . . . .
C19A C 0.4542(9) 0.2667(5) 0.4254(4) 0.044(3) Uani 1 1 d . . . . .
H19A H 0.4296 0.2417 0.4005 0.053 Uiso 1 1 calc R . . . .
C20A C 0.4782(8) 0.3280(5) 0.4186(3) 0.035(2) Uani 1 1 d . . . . .
C21A C 0.2930(8) 0.2333(4) 0.1721(3) 0.032(2) Uani 1 1 d . . . . .
C22A C 0.2655(8) 0.1816(4) 0.1967(4) 0.036(2) Uani 1 1 d . . . . .
H22A H 0.2738 0.1799 0.2295 0.044 Uiso 1 1 calc R . . . .
C23A C 0.2251(9) 0.1322(5) 0.1710(4) 0.045(3) Uani 1 1 d . . . . .
H23A H 0.2067 0.0964 0.1866 0.054 Uiso 1 1 calc R . . . .
C24A C 0.2111(9) 0.1354(5) 0.1205(4) 0.046(3) Uani 1 1 d . . . . .
H24A H 0.1864 0.1011 0.1036 0.055 Uiso 1 1 calc R . . . .
C25A C 0.2336(9) 0.1887(5) 0.0964(4) 0.048(3) Uani 1 1 d . . . . .
H25A H 0.2195 0.1914 0.0639 0.057 Uiso 1 1 calc R . . . .
C26A C 0.2773(9) 0.2376(5) 0.1216(4) 0.041(2) Uani 1 1 d . . . . .
C27A C 0.3060(8) 0.2999(5) 0.1094(4) 0.038(2) Uani 1 1 d . . . . .
C28A C 0.3077(9) 0.3323(6) 0.0668(4) 0.047(3) Uani 1 1 d . . . . .
H28A H 0.2876 0.3127 0.0385 0.057 Uiso 1 1 calc R . . . .
C29A C 0.3390(10) 0.3935(6) 0.0663(4) 0.050(3) Uani 1 1 d . . . . .
H29A H 0.3386 0.4150 0.0379 0.060 Uiso 1 1 calc R . . . .
C30A C 0.3719(10) 0.4232(5) 0.1096(4) 0.052(3) Uani 1 1 d . . . . .
H30A H 0.3959 0.4636 0.1093 0.063 Uiso 1 1 calc R . . . .
C31A C 0.3683(10) 0.3925(5) 0.1519(4) 0.048(3) Uani 1 1 d . . . . .
H31A H 0.3880 0.4121 0.1802 0.057 Uiso 1 1 calc R . . . .
C32A C 0.3354(8) 0.3327(5) 0.1515(3) 0.037(2) Uani 1 1 d . . . . .
C33A C 0.4937(8) 0.1617(4) 0.2675(3) 0.033(2) Uani 1 1 d . . . . .
C34A C 0.4368(10) 0.1444(5) 0.3065(4) 0.047(3) Uani 1 1 d . . . . .
H34A H 0.3967 0.1719 0.3247 0.057 Uiso 1 1 calc R . . . .
C35A C 0.4433(10) 0.0826(5) 0.3171(4) 0.052(3) Uani 1 1 d . . . . .
H35A H 0.4078 0.0688 0.3440 0.062 Uiso 1 1 calc R . . . .
C36A C 0.4981(12) 0.0409(5) 0.2907(5) 0.060(3) Uani 1 1 d . . . . .
H36A H 0.4970 -0.0002 0.2991 0.072 Uiso 1 1 calc R . . . .
C37A C 0.5534(11) 0.0587(5) 0.2530(5) 0.055(3) Uani 1 1 d . . . . .
H37A H 0.5957 0.0301 0.2368 0.066 Uiso 1 1 calc R . . . .
C38A C 0.5501(9) 0.1197(5) 0.2366(4) 0.045(3) Uani 1 1 d . . . . .
C39A C 0.5923(9) 0.1547(5) 0.1982(4) 0.044(3) Uani 1 1 d . . . . .
C40A C 0.6510(10) 0.1390(6) 0.1564(4) 0.054(3) Uani 1 1 d . . . . .
H40A H 0.6709 0.0986 0.1505 0.065 Uiso 1 1 calc R . . . .
C41A C 0.6770(9) 0.1840(6) 0.1257(4) 0.055(3) Uani 1 1 d . . . . .
H41A H 0.7176 0.1737 0.0992 0.066 Uiso 1 1 calc R . . . .
C42A C 0.6460(8) 0.2451(6) 0.1317(4) 0.046(3) Uani 1 1 d . . . . .
H42A H 0.6663 0.2743 0.1096 0.056 Uiso 1 1 calc R . . . .
C43A C 0.5848(8) 0.2623(5) 0.1708(4) 0.043(2) Uani 1 1 d . . . . .
H43A H 0.5623 0.3026 0.1753 0.051 Uiso 1 1 calc R . . . .
C44A C 0.5582(8) 0.2164(5) 0.2033(3) 0.035(2) Uani 1 1 d . . . . .
F1 F 1.0565(5) 0.2662(3) 0.16737(19) 0.0385(13) Uani 1 1 d . . . . .
N1 N 0.7054(9) 0.4549(5) 0.1307(4) 0.057(3) Uani 1 1 d . . . . .
N2 N 0.6042(7) 0.4045(4) 0.2525(3) 0.046(2) Uani 1 1 d . . . . .
N3 N 0.8243(7) 0.3071(3) 0.3001(3) 0.0330(18) Uani 1 1 d . . . . .
N4 N 1.0044(6) 0.2353(4) 0.2560(3) 0.0324(18) Uani 1 1 d . . . . .
N5 N 0.9564(7) 0.3567(4) 0.1125(3) 0.0351(18) Uani 1 1 d . . . . .
C1 C 0.9693(7) 0.2956(4) 0.1855(3) 0.031(2) Uani 1 1 d . . . . .
C2 C 0.9162(8) 0.3420(4) 0.1583(3) 0.032(2) Uani 1 1 d . . . . .
C3 C 0.8269(7) 0.3726(4) 0.1779(3) 0.0297(19) Uani 1 1 d . . . . .
C4 C 0.7945(8) 0.3587(4) 0.2243(3) 0.032(2) Uani 1 1 d . . . . .
C5 C 0.8526(8) 0.3153(4) 0.2522(3) 0.0283(19) Uani 1 1 d . . . . .
C6 C 0.9385(7) 0.2812(4) 0.2318(3) 0.0288(19) Uani 1 1 d . . . . .
C7 C 0.7605(9) 0.4175(5) 0.1512(3) 0.041(2) Uani 1 1 d . . . . .
C8 C 0.6905(8) 0.3851(4) 0.2413(3) 0.034(2) Uani 1 1 d . . . . .
C9 C 0.9683(7) 0.3172(4) 0.0745(3) 0.033(2) Uani 1 1 d . . . . .
C10 C 0.9342(8) 0.2557(5) 0.0710(4) 0.039(2) Uani 1 1 d . . . . .
H10 H 0.9017 0.2353 0.0960 0.047 Uiso 1 1 calc R . . . .
C11 C 0.9521(10) 0.2273(6) 0.0280(4) 0.054(3) Uani 1 1 d . . . . .
H11 H 0.9313 0.1866 0.0242 0.065 Uiso 1 1 calc R . . . .
C12 C 0.9992(10) 0.2572(6) -0.0091(4) 0.052(3) Uani 1 1 d . . . . .
H12 H 1.0117 0.2355 -0.0368 0.063 Uiso 1 1 calc R . . . .
C13 C 1.0287(10) 0.3180(6) -0.0070(4) 0.054(3) Uani 1 1 d . . . . .
H13 H 1.0571 0.3381 -0.0330 0.064 Uiso 1 1 calc R . . . .
C14 C 1.0141(9) 0.3489(5) 0.0368(3) 0.039(2) Uani 1 1 d . . . . .
C15 C 1.0390(8) 0.4100(5) 0.0538(3) 0.035(2) Uani 1 1 d . . . . .
C16 C 1.0886(10) 0.4624(5) 0.0340(4) 0.049(3) Uani 1 1 d . . . . .
H16 H 1.1139 0.4612 0.0032 0.059 Uiso 1 1 calc R . . . .
C17 C 1.0995(11) 0.5151(5) 0.0602(4) 0.052(3) Uani 1 1 d . . . . .
H17 H 1.1309 0.5496 0.0466 0.063 Uiso 1 1 calc R . . . .
C18 C 1.0640(10) 0.5178(5) 0.1072(4) 0.051(3) Uani 1 1 d . . . . .
H18 H 1.0732 0.5537 0.1246 0.061 Uiso 1 1 calc R . . . .
C19 C 1.0154(9) 0.4670(5) 0.1272(4) 0.042(2) Uani 1 1 d . . . . .
H19 H 0.9931 0.4677 0.1584 0.050 Uiso 1 1 calc R . . . .
C20 C 1.0008(8) 0.4152(4) 0.1000(3) 0.034(2) Uani 1 1 d . . . . .
C21 C 0.8334(9) 0.3541(5) 0.3345(3) 0.038(2) Uani 1 1 d . . . . .
C22 C 0.8555(10) 0.4145(5) 0.3290(4) 0.046(3) Uani 1 1 d . . . . .
H22 H 0.8660 0.4314 0.2992 0.055 Uiso 1 1 calc R . . . .
C23 C 0.8619(10) 0.4508(5) 0.3707(4) 0.049(3) Uani 1 1 d . . . . .
H23 H 0.8804 0.4920 0.3685 0.059 Uiso 1 1 calc R . . . .
C24 C 0.8413(11) 0.4263(6) 0.4137(4) 0.056(3) Uani 1 1 d . . . . .
H24 H 0.8427 0.4520 0.4400 0.067 Uiso 1 1 calc R . . . .
C25 C 0.8185(9) 0.3647(6) 0.4203(4) 0.048(3) Uani 1 1 d . . . . .
H25 H 0.8077 0.3490 0.4504 0.057 Uiso 1 1 calc R . . . .
C26 C 0.8120(8) 0.3263(5) 0.3794(3) 0.039(2) Uani 1 1 d . . . . .
C27 C 0.7959(8) 0.2619(5) 0.3720(4) 0.038(2) Uani 1 1 d . . . . .
C28 C 0.7665(9) 0.2136(5) 0.4017(4) 0.045(3) Uani 1 1 d . . . . .
H28 H 0.7603 0.2200 0.4341 0.055 Uiso 1 1 calc R . . . .
C29 C 0.7470(9) 0.1567(5) 0.3824(4) 0.047(3) Uani 1 1 d . . . . .
H29 H 0.7281 0.1245 0.4021 0.056 Uiso 1 1 calc R . . . .
C30 C 0.7551(8) 0.1458(5) 0.3330(4) 0.042(2) Uani 1 1 d . . . . .
H30 H 0.7443 0.1066 0.3209 0.051 Uiso 1 1 calc R . . . .
C31 C 0.7790(8) 0.1940(4) 0.3029(4) 0.038(2) Uani 1 1 d . . . . .
H31 H 0.7803 0.1883 0.2703 0.045 Uiso 1 1 calc R . . . .
C32 C 0.8009(8) 0.2507(5) 0.3229(3) 0.035(2) Uani 1 1 d . . . . .
C33 C 1.0626(8) 0.2413(5) 0.3008(3) 0.035(2) Uani 1 1 d . . . . .
C34 C 1.0850(8) 0.2933(5) 0.3277(3) 0.040(2) Uani 1 1 d . . . . .
H34 H 1.0615 0.3319 0.3174 0.048 Uiso 1 1 calc R . . . .
C35 C 1.1437(9) 0.2849(6) 0.3702(4) 0.055(3) Uani 1 1 d . . . . .
H35 H 1.1609 0.3188 0.3890 0.066 Uiso 1 1 calc R . . . .
C36 C 1.1789(10) 0.2265(8) 0.3866(4) 0.068(4) Uani 1 1 d . . . . .
H36 H 1.2180 0.2226 0.4158 0.081 Uiso 1 1 calc R . . . .
C37 C 1.1554(10) 0.1757(6) 0.3595(4) 0.054(3) Uani 1 1 d . . . . .
H37 H 1.1787 0.1372 0.3699 0.065 Uiso 1 1 calc R . . . .
C38 C 1.0961(9) 0.1828(5) 0.3160(4) 0.044(3) Uani 1 1 d . . . . .
C39 C 1.0551(9) 0.1393(5) 0.2798(4) 0.051(3) Uani 1 1 d . . . . .
C40 C 1.0588(12) 0.0753(6) 0.2763(5) 0.064(4) Uani 1 1 d . . . . .
H40 H 1.0984 0.0518 0.2989 0.076 Uiso 1 1 calc R . . . .
C41 C 1.0004(14) 0.0480(6) 0.2372(6) 0.074(5) Uani 1 1 d . . . . .
H41 H 1.0001 0.0056 0.2346 0.089 Uiso 1 1 calc R . . . .
C42 C 0.9448(11) 0.0814(5) 0.2035(5) 0.057(3) Uani 1 1 d . . . . .
H42 H 0.9066 0.0613 0.1786 0.068 Uiso 1 1 calc R . . . .
C43 C 0.9427(9) 0.1459(5) 0.2047(4) 0.048(3) Uani 1 1 d . . . . .
H43 H 0.9060 0.1687 0.1808 0.057 Uiso 1 1 calc R . . . .
C44 C 0.9985(8) 0.1736(4) 0.2434(4) 0.037(2) Uani 1 1 d . . . . .
Cl3A Cl 0.2225(11) 0.4199(5) 0.4682(4) 0.103(4) Uani 0.466(12) 1 d D U P A 2
Cl4A Cl 0.1022(16) 0.5409(6) 0.4502(4) 0.121(5) Uani 0.466(12) 1 d D U P A 2
C46A C 0.110(3) 0.4616(8) 0.4417(16) 0.097(9) Uani 0.466(12) 1 d D U P A 2
H46C H 0.0393 0.4442 0.4525 0.116 Uiso 0.466(12) 1 calc R . P A 2
H46D H 0.1106 0.4544 0.4078 0.116 Uiso 0.466(12) 1 calc R . P A 2

loop_
_atom_site_aniso_label
_atom_site_aniso_U_11
_atom_site_aniso_U_22
_atom_site_aniso_U_33
_atom_site_aniso_U_23
_atom_site_aniso_U_13
_atom_site_aniso_U_12
Cl3 0.132(9) 0.118(7) 0.106(7) 0.007(6) -0.036(6) -0.007(6)
Cl4 0.113(7) 0.102(6) 0.074(5) -0.009(4) 0.002(5) -0.005(6)
C46 0.093(10) 0.094(10) 0.084(10) -0.004(8) 0.005(8) -0.011(8)
Cl1 0.077(2) 0.079(2) 0.067(2) -0.0029(18) 0.0020(17) 0.0250(19)
Cl2 0.077(2) 0.073(2) 0.062(2) 0.0080(17) 0.0034(17) 0.0200(19)
C45 0.062(9) 0.105(12) 0.079(10) -0.014(9) -0.007(7) 0.036(9)
F1A 0.027(3) 0.040(3) 0.041(3) -0.003(3) -0.004(2) 0.010(2)
N1A 0.063(6) 0.051(6) 0.055(6) -0.013(5) -0.005(5) 0.012(5)
N2A 0.047(5) 0.033(4) 0.061(6) -0.008(4) -0.016(5) 0.006(4)
N3A 0.040(4) 0.028(4) 0.033(4) 0.003(3) -0.008(3) -0.007(3)
N4A 0.032(4) 0.030(4) 0.040(4) -0.001(4) 0.010(3) 0.005(3)
N5A 0.038(4) 0.035(4) 0.027(4) 0.002(3) -0.006(3) -0.002(3)
C1A 0.020(4) 0.038(5) 0.029(4) 0.006(4) -0.001(3) 0.007(4)
C2A 0.035(5) 0.027(5) 0.035(5) 0.000(4) -0.006(4) -0.001(4)
C3A 0.031(4) 0.025(4) 0.035(5) 0.002(4) -0.005(4) 0.001(4)
C4A 0.020(4) 0.035(5) 0.039(5) 0.001(4) 0.002(4) 0.002(4)
C5A 0.026(4) 0.029(5) 0.040(5) 0.001(4) 0.005(4) -0.009(4)
C6A 0.021(4) 0.030(5) 0.034(5) 0.003(4) 0.006(3) 0.001(4)
C7A 0.035(5) 0.038(5) 0.034(5) 0.002(4) -0.001(4) -0.003(4)
C8A 0.029(5) 0.030(5) 0.047(6) -0.001(4) -0.007(4) 0.003(4)
C9A 0.033(5) 0.024(4) 0.040(5) -0.006(4) 0.004(4) 0.009(4)
C10A 0.048(6) 0.037(6) 0.045(6) 0.005(5) 0.012(5) -0.003(5)
C11A 0.042(6) 0.040(6) 0.060(7) -0.010(5) 0.007(5) -0.001(5)
C12A 0.048(6) 0.040(6) 0.059(7) -0.007(5) 0.000(5) -0.011(5)
C13A 0.043(6) 0.054(7) 0.045(6) -0.007(5) -0.001(5) -0.005(5)
C14A 0.035(5) 0.050(6) 0.035(5) -0.011(5) 0.009(4) 0.007(5)
C15A 0.032(5) 0.043(6) 0.033(5) 0.002(4) 0.005(4) 0.010(4)
C16A 0.054(7) 0.065(8) 0.029(5) -0.001(5) 0.004(5) 0.001(6)
C17A 0.054(7) 0.062(8) 0.052(7) 0.009(6) -0.005(6) -0.001(6)
C18A 0.062(7) 0.042(6) 0.045(6) -0.003(5) 0.006(5) 0.000(5)
C19A 0.036(5) 0.048(6) 0.049(6) -0.001(5) -0.002(5) 0.003(5)
C20A 0.026(4) 0.041(5) 0.037(5) 0.003(4) 0.002(4) 0.010(4)
C21A 0.027(4) 0.032(5) 0.038(5) 0.001(4) 0.003(4) -0.003(4)
C22A 0.028(4) 0.038(5) 0.044(6) 0.007(5) 0.001(4) 0.000(4)
C23A 0.035(5) 0.037(6) 0.063(7) 0.000(5) 0.004(5) -0.006(4)
C24A 0.034(5) 0.046(6) 0.057(7) -0.016(5) -0.007(5) -0.001(5)
C25A 0.034(5) 0.050(6) 0.058(7) -0.010(6) -0.004(5) 0.003(5)
C26A 0.038(5) 0.036(5) 0.049(6) -0.005(5) 0.004(4) 0.012(4)
C27A 0.035(5) 0.041(5) 0.037(5) 0.001(5) 0.005(4) 0.000(4)
C28A 0.035(5) 0.077(8) 0.031(5) 0.001(6) 0.007(4) 0.008(5)
C29A 0.053(7) 0.067(8) 0.031(5) 0.016(5) 0.011(5) 0.015(6)
C30A 0.055(7) 0.048(7) 0.053(7) 0.003(6) -0.012(5) -0.005(6)
C31A 0.057(7) 0.042(6) 0.044(6) 0.001(5) 0.000(5) -0.015(5)
C32A 0.033(5) 0.051(6) 0.028(5) 0.005(4) 0.002(4) -0.006(4)
C33A 0.037(5) 0.029(5) 0.033(5) -0.008(4) -0.003(4) 0.003(4)
C34A 0.050(6) 0.047(6) 0.043(6) 0.011(5) -0.016(5) 0.003(5)
C35A 0.057(7) 0.034(6) 0.063(7) 0.006(6) -0.015(6) -0.017(5)
C36A 0.076(9) 0.032(6) 0.072(9) 0.012(6) -0.013(7) 0.000(6)
C37A 0.060(7) 0.031(6) 0.074(9) -0.020(6) -0.006(6) 0.014(5)
C38A 0.039(5) 0.038(6) 0.058(7) -0.010(5) -0.010(5) 0.006(5)
C39A 0.038(5) 0.053(6) 0.040(6) -0.017(5) -0.004(4) 0.001(5)
C40A 0.048(7) 0.064(8) 0.049(7) -0.027(6) -0.007(5) 0.004(6)
C41A 0.036(6) 0.075(9) 0.055(7) -0.021(7) 0.005(5) -0.002(6)
C42A 0.031(5) 0.074(8) 0.034(5) -0.017(5) 0.002(4) -0.011(5)
C43A 0.032(5) 0.047(6) 0.049(6) 0.002(5) 0.004(4) -0.013(4)
C44A 0.027(4) 0.051(6) 0.026(4) -0.009(4) -0.002(4) 0.005(4)
F1 0.032(3) 0.047(3) 0.038(3) -0.001(3) 0.010(2) 0.006(2)
N1 0.064(6) 0.058(6) 0.049(6) 0.009(5) 0.002(5) 0.023(5)
N2 0.035(5) 0.044(5) 0.060(6) 0.005(4) 0.007(4) 0.007(4)
N3 0.034(4) 0.032(4) 0.033(4) -0.003(4) -0.005(3) -0.002(3)
N4 0.029(4) 0.030(4) 0.038(4) 0.003(4) 0.000(3) 0.003(3)
N5 0.038(4) 0.039(5) 0.030(4) 0.003(4) 0.005(3) -0.002(4)
C1 0.024(4) 0.033(5) 0.034(5) -0.011(4) 0.006(4) -0.005(4)
C2 0.040(5) 0.025(4) 0.032(5) -0.002(4) 0.003(4) -0.001(4)
C3 0.027(4) 0.027(4) 0.035(5) -0.002(4) 0.003(4) 0.003(4)
C4 0.029(4) 0.029(5) 0.037(5) -0.001(4) 0.002(4) -0.009(4)
C5 0.035(5) 0.028(5) 0.023(4) -0.004(4) 0.003(3) -0.014(4)
C6 0.021(4) 0.029(5) 0.036(5) 0.005(4) -0.005(4) 0.000(4)
C7 0.050(6) 0.039(6) 0.034(5) 0.000(5) 0.011(5) 0.003(5)
C8 0.040(5) 0.032(5) 0.029(5) 0.005(4) 0.003(4) 0.001(4)
C9 0.016(4) 0.038(5) 0.045(5) 0.000(4) -0.004(4) -0.002(4)
C10 0.037(5) 0.043(6) 0.038(5) -0.003(5) 0.005(4) -0.002(4)
C11 0.056(7) 0.056(7) 0.050(7) -0.014(6) 0.008(5) -0.010(6)
C12 0.055(7) 0.063(8) 0.040(6) -0.012(6) 0.014(5) -0.006(6)
C13 0.046(6) 0.072(8) 0.045(6) -0.008(6) 0.017(5) 0.011(6)
C14 0.036(5) 0.042(6) 0.038(5) -0.003(5) -0.002(4) 0.000(4)
C15 0.026(4) 0.048(6) 0.032(5) 0.003(5) -0.002(4) 0.002(4)
C16 0.049(6) 0.056(7) 0.044(6) 0.019(6) 0.011(5) 0.000(5)
C17 0.062(7) 0.048(7) 0.048(7) 0.015(6) 0.003(6) -0.010(6)
C18 0.059(7) 0.041(6) 0.051(7) 0.010(5) -0.002(6) -0.014(5)
C19 0.038(5) 0.037(5) 0.050(6) 0.010(5) 0.005(5) 0.005(4)
C20 0.039(5) 0.027(5) 0.037(5) 0.004(4) 0.001(4) -0.003(4)
C21 0.041(5) 0.041(6) 0.033(5) 0.002(5) 0.006(4) 0.000(4)
C22 0.047(6) 0.047(6) 0.043(6) -0.002(5) 0.000(5) 0.009(5)
C23 0.048(6) 0.043(6) 0.056(7) -0.007(5) -0.006(5) 0.003(5)
C24 0.058(7) 0.055(7) 0.055(7) -0.025(6) -0.006(6) 0.011(6)
C25 0.043(6) 0.062(7) 0.038(6) -0.008(5) 0.004(4) 0.011(5)
C26 0.036(5) 0.056(6) 0.025(5) -0.007(5) -0.001(4) 0.008(5)
C27 0.029(5) 0.043(6) 0.042(5) 0.007(5) -0.001(4) 0.009(4)
C28 0.041(5) 0.066(8) 0.030(5) 0.015(5) 0.000(4) 0.009(5)
C29 0.036(5) 0.050(6) 0.054(7) 0.016(6) -0.002(5) -0.003(5)
C30 0.034(5) 0.037(5) 0.057(7) 0.009(5) 0.011(5) -0.004(4)
C31 0.028(4) 0.037(5) 0.047(6) 0.009(5) 0.005(4) -0.003(4)
C32 0.040(5) 0.039(5) 0.025(4) -0.001(4) -0.004(4) -0.004(4)
C33 0.025(4) 0.047(6) 0.034(5) 0.003(4) 0.003(4) 0.000(4)
C34 0.031(5) 0.056(6) 0.033(5) 0.002(5) 0.002(4) -0.002(5)
C35 0.038(6) 0.087(9) 0.041(6) -0.003(6) 0.005(5) -0.014(6)
C36 0.037(6) 0.122(13) 0.044(7) 0.022(8) 0.003(5) -0.014(7)
C37 0.041(6) 0.073(8) 0.048(6) 0.024(6) 0.002(5) 0.006(6)
C38 0.035(5) 0.059(7) 0.039(5) 0.016(5) 0.006(4) -0.002(5)
C39 0.040(6) 0.044(6) 0.071(8) 0.025(6) 0.022(5) 0.014(5)
C40 0.062(8) 0.044(7) 0.087(10) 0.015(7) 0.036(7) 0.017(6)
C41 0.083(10) 0.030(6) 0.113(13) 0.002(7) 0.053(9) 0.006(7)
C42 0.056(7) 0.034(6) 0.082(9) -0.012(6) 0.033(6) -0.009(5)
C43 0.043(6) 0.033(5) 0.067(7) 0.002(5) 0.006(5) -0.006(5)
C44 0.026(5) 0.036(5) 0.050(6) 0.000(5) 0.013(4) 0.004(4)
Cl3A 0.109(8) 0.111(7) 0.086(7) 0.003(5) -0.026(6) -0.027(6)
Cl4A 0.155(11) 0.125(9) 0.084(7) -0.006(6) 0.015(7) -0.020(9)
C46A 0.095(12) 0.102(12) 0.093(12) 0.001(9) 0.008(9) -0.002(9)

_geom_special_details            
;
 All esds (except the esd in the dihedral angle between two l.s. planes)
 are estimated using the full covariance matrix.  The cell esds are taken
 into account individually in the estimation of esds in distances, angles
 and torsion angles; correlations between esds in cell parameters are only
 used when they are defined by crystal symmetry.  An approximate (isotropic)
 treatment of cell esds is used for estimating esds involving l.s. planes.
;
loop_
_geom_bond_atom_site_label_1
_geom_bond_atom_site_label_2
_geom_bond_distance
_geom_bond_site_symmetry_2
_geom_bond_publ_flag
Cl3 C46 1.73(4) . ?
Cl4 C46 1.68(4) . ?
C46 H46A 0.9700 . ?
C46 H46B 0.9700 . ?
Cl1 C45 1.714(14) . ?
Cl2 C45 1.726(14) . ?
C45 H45A 0.9700 . ?
C45 H45B 0.9700 . ?
F1A C1A 1.327(9) . ?
N1A C7A 1.165(13) . ?
N2A C8A 1.169(12) . ?
N3A C5A 1.414(12) . ?
N3A C21A 1.416(11) . ?
N3A C32A 1.439(12) . ?
N4A C6A 1.410(11) . ?
N4A C33A 1.427(12) . ?
N4A C44A 1.420(12) . ?
N5A C2A 1.414(11) . ?
N5A C9A 1.418(12) . ?
N5A C20A 1.401(12) . ?
C1A C2A 1.390(13) . ?
C1A C6A 1.392(12) . ?
C2A C3A 1.403(12) . ?
C3A C4A 1.423(12) . ?
C3A C7A 1.427(14) . ?
C4A C5A 1.411(13) . ?
C4A C8A 1.446(12) . ?
C5A C6A 1.416(12) . ?
C9A C10A 1.394(14) . ?
C9A C14A 1.421(13) . ?
C10A H10A 0.9300 . ?
C10A C11A 1.399(14) . ?
C11A H11A 0.9300 . ?
C11A C12A 1.336(16) . ?
C12A H12A 0.9300 . ?
C12A C13A 1.376(16) . ?
C13A H13A 0.9300 . ?
C13A C14A 1.410(14) . ?
C14A C15A 1.439(14) . ?
C15A C16A 1.403(14) . ?
C15A C20A 1.426(14) . ?
C16A H16A 0.9300 . ?
C16A C17A 1.403(16) . ?
C17A H17A 0.9300 . ?
C17A C18A 1.388(16) . ?
C18A H18A 0.9300 . ?
C18A C19A 1.394(15) . ?
C19A H19A 0.9300 . ?
C19A C20A 1.386(14) . ?
C21A C22A 1.373(13) . ?
C21A C26A 1.434(14) . ?
C22A H22A 0.9300 . ?
C22A C23A 1.374(14) . ?
C23A H23A 0.9300 . ?
C23A C24A 1.430(15) . ?
C24A H24A 0.9300 . ?
C24A C25A 1.380(16) . ?
C25A H25A 0.9300 . ?
C25A C26A 1.373(15) . ?
C26A C27A 1.448(14) . ?
C27A C28A 1.397(14) . ?
C27A C32A 1.419(14) . ?
C28A H28A 0.9300 . ?
C28A C29A 1.388(17) . ?
C29A H29A 0.9300 . ?
C29A C30A 1.425(16) . ?
C30A H30A 0.9300 . ?
C30A C31A 1.370(15) . ?
C31A H31A 0.9300 . ?
C31A C32A 1.365(15) . ?
C33A C34A 1.364(15) . ?
C33A C38A 1.447(14) . ?
C34A H34A 0.9300 . ?
C34A C35A 1.386(14) . ?
C35A H35A 0.9300 . ?
C35A C36A 1.356(18) . ?
C36A H36A 0.9300 . ?
C36A C37A 1.328(18) . ?
C37A H37A 0.9300 . ?
C37A C38A 1.413(16) . ?
C38A C39A 1.430(16) . ?
C39A C40A 1.431(15) . ?
C39A C44A 1.416(14) . ?
C40A H40A 0.9300 . ?
C40A C41A 1.356(18) . ?
C41A H41A 0.9300 . ?
C41A C42A 1.398(17) . ?
C42A H42A 0.9300 . ?
C42A C43A 1.394(14) . ?
C43A H43A 0.9300 . ?
C43A C44A 1.402(14) . ?
F1 C1 1.328(10) . ?
N1 C7 1.180(13) . ?
N2 C8 1.155(13) . ?
N3 C5 1.417(11) . ?
N3 C21 1.414(13) . ?
N3 C32 1.424(12) . ?
N4 C6 1.427(11) . ?
N4 C33 1.420(12) . ?
N4 C44 1.397(12) . ?
N5 C2 1.430(12) . ?
N5 C9 1.387(12) . ?
N5 C20 1.432(12) . ?
C1 C2 1.406(13) . ?
C1 C6 1.404(13) . ?
C2 C3 1.377(13) . ?
C3 C4 1.412(13) . ?
C3 C7 1.448(13) . ?
C4 C5 1.395(13) . ?
C4 C8 1.448(13) . ?
C5 C6 1.398(13) . ?
C9 C10 1.406(14) . ?
C9 C14 1.396(14) . ?
C10 H10 0.9300 . ?
C10 C11 1.386(14) . ?
C11 H11 0.9300 . ?
C11 C12 1.369(16) . ?
C12 H12 0.9300 . ?
C12 C13 1.377(17) . ?
C13 H13 0.9300 . ?
C13 C14 1.424(15) . ?
C14 C15 1.448(14) . ?
C15 C16 1.410(14) . ?
C15 C20 1.401(14) . ?
C16 H16 0.9300 . ?
C16 C17 1.374(16) . ?
C17 H17 0.9300 . ?
C17 C18 1.408(16) . ?
C18 H18 0.9300 . ?
C18 C19 1.382(14) . ?
C19 H19 0.9300 . ?
C19 C20 1.375(14) . ?
C21 C22 1.359(15) . ?
C21 C26 1.438(14) . ?
C22 H22 0.9300 . ?
C22 C23 1.420(15) . ?
C23 H23 0.9300 . ?
C23 C24 1.358(17) . ?
C24 H24 0.9300 . ?
C24 C25 1.388(17) . ?
C25 H25 0.9300 . ?
C25 C26 1.426(14) . ?
C26 C27 1.436(14) . ?
C27 C28 1.402(14) . ?
C27 C32 1.411(13) . ?
C28 H28 0.9300 . ?
C28 C29 1.377(15) . ?
C29 H29 0.9300 . ?
C29 C30 1.420(15) . ?
C30 H30 0.9300 . ?
C30 C31 1.390(14) . ?
C31 H31 0.9300 . ?
C31 C32 1.381(14) . ?
C33 C34 1.389(14) . ?
C33 C38 1.402(14) . ?
C34 H34 0.9300 . ?
C34 C35 1.374(15) . ?
C35 H35 0.9300 . ?
C35 C36 1.414(18) . ?
C36 H36 0.9300 . ?
C36 C37 1.371(18) . ?
C37 H37 0.9300 . ?
C37 C38 1.396(15) . ?
C38 C39 1.464(17) . ?
C39 C40 1.404(16) . ?
C39 C44 1.417(15) . ?
C40 H40 0.9300 . ?
C40 C41 1.41(2) . ?
C41 H41 0.9300 . ?
C41 C42 1.35(2) . ?
C42 H42 0.9300 . ?
C42 C43 1.412(14) . ?
C43 H43 0.9300 . ?
C43 C44 1.391(15) . ?
Cl3A C46A 1.753(10) . ?
Cl4A C46A 1.754(10) . ?
C46A H46C 0.9700 . ?
C46A H46D 0.9700 . ?

loop_
_geom_angle_atom_site_label_1
_geom_angle_atom_site_label_2
_geom_angle_atom_site_label_3
_geom_angle
_geom_angle_site_symmetry_1
_geom_angle_site_symmetry_3
_geom_angle_publ_flag
Cl3 C46 H46A 103.1 . . ?
Cl3 C46 H46B 103.1 . . ?
Cl4 C46 Cl3 136(2) . . ?
Cl4 C46 H46A 103.1 . . ?
Cl4 C46 H46B 103.1 . . ?
H46A C46 H46B 105.1 . . ?
Cl1 C45 Cl2 116.2(9) . . ?
Cl1 C45 H45A 108.2 . . ?
Cl1 C45 H45B 108.2 . . ?
Cl2 C45 H45A 108.2 . . ?
Cl2 C45 H45B 108.2 . . ?
H45A C45 H45B 107.4 . . ?
C5A N3A C21A 127.0(8) . . ?
C5A N3A C32A 124.4(7) . . ?
C21A N3A C32A 108.0(7) . . ?
C6A N4A C33A 123.1(8) . . ?
C6A N4A C44A 127.2(8) . . ?
C44A N4A C33A 109.5(7) . . ?
C2A N5A C9A 124.0(8) . . ?
C20A N5A C2A 126.7(8) . . ?
C20A N5A C9A 109.1(8) . . ?
F1A C1A C2A 117.7(8) . . ?
F1A C1A C6A 118.2(8) . . ?
C2A C1A C6A 124.1(8) . . ?
C1A C2A N5A 120.6(8) . . ?
C1A C2A C3A 117.4(8) . . ?
C3A C2A N5A 122.0(8) . . ?
C2A C3A C4A 119.8(8) . . ?
C2A C3A C7A 121.8(8) . . ?
C4A C3A C7A 118.4(8) . . ?
C3A C4A C8A 117.6(8) . . ?
C5A C4A C3A 121.9(8) . . ?
C5A C4A C8A 119.5(8) . . ?
N3A C5A C6A 123.3(8) . . ?
C4A C5A N3A 119.1(8) . . ?
C4A C5A C6A 117.5(8) . . ?
N4A C6A C5A 122.6(8) . . ?
C1A C6A N4A 118.1(8) . . ?
C1A C6A C5A 119.3(8) . . ?
N1A C7A C3A 176.5(11) . . ?
N2A C8A C4A 177.2(12) . . ?
N5A C9A C14A 108.0(8) . . ?
C10A C9A N5A 129.8(9) . . ?
C10A C9A C14A 122.1(9) . . ?
C9A C10A H10A 121.9 . . ?
C9A C10A C11A 116.1(10) . . ?
C11A C10A H10A 121.9 . . ?
C10A C11A H11A 118.6 . . ?
C12A C11A C10A 122.8(11) . . ?
C12A C11A H11A 118.6 . . ?
C11A C12A H12A 119.0 . . ?
C11A C12A C13A 122.0(11) . . ?
C13A C12A H12A 119.0 . . ?
C12A C13A H13A 120.6 . . ?
C12A C13A C14A 118.7(10) . . ?
C14A C13A H13A 120.6 . . ?
C9A C14A C15A 107.3(9) . . ?
C13A C14A C9A 118.0(10) . . ?
C13A C14A C15A 134.5(10) . . ?
C16A C15A C14A 133.0(10) . . ?
C16A C15A C20A 119.3(10) . . ?
C20A C15A C14A 107.7(8) . . ?
C15A C16A H16A 121.0 . . ?
C15A C16A C17A 118.0(11) . . ?
C17A C16A H16A 121.0 . . ?
C16A C17A H17A 119.4 . . ?
C18A C17A C16A 121.2(11) . . ?
C18A C17A H17A 119.4 . . ?
C17A C18A H18A 118.9 . . ?
C17A C18A C19A 122.1(11) . . ?
C19A C18A H18A 118.9 . . ?
C18A C19A H19A 121.6 . . ?
C20A C19A C18A 116.9(10) . . ?
C20A C19A H19A 121.6 . . ?
N5A C20A C15A 107.9(8) . . ?
C19A C20A N5A 129.5(9) . . ?
C19A C20A C15A 122.5(9) . . ?
N3A C21A C26A 109.4(8) . . ?
C22A C21A N3A 128.1(9) . . ?
C22A C21A C26A 122.1(9) . . ?
C21A C22A H22A 121.1 . . ?
C21A C22A C23A 117.7(10) . . ?
C23A C22A H22A 121.1 . . ?
C22A C23A H23A 119.6 . . ?
C22A C23A C24A 120.7(10) . . ?
C24A C23A H23A 119.6 . . ?
C23A C24A H24A 119.5 . . ?
C25A C24A C23A 121.0(10) . . ?
C25A C24A H24A 119.5 . . ?
C24A C25A H25A 120.7 . . ?
C26A C25A C24A 118.6(11) . . ?
C26A C25A H25A 120.7 . . ?
C21A C26A C27A 106.0(9) . . ?
C25A C26A C21A 119.7(10) . . ?
C25A C26A C27A 134.1(10) . . ?
C28A C27A C26A 134.0(10) . . ?
C28A C27A C32A 116.9(10) . . ?
C32A C27A C26A 109.2(9) . . ?
C27A C28A H28A 119.6 . . ?
C29A C28A C27A 120.8(10) . . ?
C29A C28A H28A 119.6 . . ?
C28A C29A H29A 120.3 . . ?
C28A C29A C30A 119.5(10) . . ?
C30A C29A H29A 120.3 . . ?
C29A C30A H30A 119.7 . . ?
C31A C30A C29A 120.5(11) . . ?
C31A C30A H30A 119.7 . . ?
C30A C31A H31A 120.6 . . ?
C32A C31A C30A 118.8(10) . . ?
C32A C31A H31A 120.6 . . ?
C27A C32A N3A 107.4(8) . . ?
C31A C32A N3A 129.2(9) . . ?
C31A C32A C27A 123.4(9) . . ?
N4A C33A C38A 106.8(8) . . ?
C34A C33A N4A 128.7(9) . . ?
C34A C33A C38A 124.1(10) . . ?
C33A C34A H34A 122.6 . . ?
C33A C34A C35A 114.8(11) . . ?
C35A C34A H34A 122.6 . . ?
C34A C35A H35A 117.9 . . ?
C36A C35A C34A 124.2(12) . . ?
C36A C35A H35A 117.9 . . ?
C35A C36A H36A 120.0 . . ?
C37A C36A C35A 120.0(11) . . ?
C37A C36A H36A 120.0 . . ?
C36A C37A H37A 118.9 . . ?
C36A C37A C38A 122.2(11) . . ?
C38A C37A H37A 118.9 . . ?
C37A C38A C33A 114.2(11) . . ?
C37A C38A C39A 138.4(11) . . ?
C39A C38A C33A 107.3(9) . . ?
C38A C39A C40A 133.4(11) . . ?
C44A C39A C38A 109.1(9) . . ?
C44A C39A C40A 117.3(11) . . ?
C39A C40A H40A 120.6 . . ?
C41A C40A C39A 118.8(11) . . ?
C41A C40A H40A 120.6 . . ?
C40A C41A H41A 118.3 . . ?
C40A C41A C42A 123.4(11) . . ?
C42A C41A H41A 118.3 . . ?
C41A C42A H42A 120.0 . . ?
C43A C42A C41A 120.0(11) . . ?
C43A C42A H42A 120.0 . . ?
C42A C43A H43A 121.3 . . ?
C42A C43A C44A 117.3(11) . . ?
C44A C43A H43A 121.3 . . ?
C39A C44A N4A 107.3(9) . . ?
C43A C44A N4A 129.5(9) . . ?
C43A C44A C39A 123.2(9) . . ?
C5 N3 C32 126.6(7) . . ?
C21 N3 C5 123.3(8) . . ?
C21 N3 C32 109.4(7) . . ?
C33 N4 C6 126.5(8) . . ?
C44 N4 C6 122.6(8) . . ?
C44 N4 C33 109.4(8) . . ?
C2 N5 C20 124.0(8) . . ?
C9 N5 C2 127.3(8) . . ?
C9 N5 C20 108.5(8) . . ?
F1 C1 C2 118.2(8) . . ?
F1 C1 C6 118.7(8) . . ?
C6 C1 C2 123.1(8) . . ?
C1 C2 N5 120.1(8) . . ?
C3 C2 N5 122.6(8) . . ?
C3 C2 C1 117.3(9) . . ?
C2 C3 C4 120.4(8) . . ?
C2 C3 C7 121.5(9) . . ?
C4 C3 C7 118.1(8) . . ?
C3 C4 C8 118.9(8) . . ?
C5 C4 C3 121.8(9) . . ?
C5 C4 C8 119.0(8) . . ?
C4 C5 N3 119.8(8) . . ?
C4 C5 C6 118.4(8) . . ?
C6 C5 N3 121.8(8) . . ?
C1 C6 N4 116.7(8) . . ?
C5 C6 N4 124.4(8) . . ?
C5 C6 C1 118.8(8) . . ?
N1 C7 C3 177.9(11) . . ?
N2 C8 C4 176.0(11) . . ?
N5 C9 C10 127.8(9) . . ?
N5 C9 C14 109.5(8) . . ?
C14 C9 C10 122.5(9) . . ?
C9 C10 H10 122.0 . . ?
C11 C10 C9 116.0(10) . . ?
C11 C10 H10 122.0 . . ?
C10 C11 H11 118.8 . . ?
C12 C11 C10 122.4(11) . . ?
C12 C11 H11 118.8 . . ?
C11 C12 H12 118.8 . . ?
C11 C12 C13 122.5(11) . . ?
C13 C12 H12 118.8 . . ?
C12 C13 H13 121.4 . . ?
C12 C13 C14 117.2(11) . . ?
C14 C13 H13 121.4 . . ?
C9 C14 C13 119.4(10) . . ?
C9 C14 C15 106.5(8) . . ?
C13 C14 C15 134.1(10) . . ?
C16 C15 C14 134.4(10) . . ?
C20 C15 C14 108.4(9) . . ?
C20 C15 C16 117.2(9) . . ?
C15 C16 H16 120.0 . . ?
C17 C16 C15 119.9(10) . . ?
C17 C16 H16 120.0 . . ?
C16 C17 H17 119.4 . . ?
C16 C17 C18 121.3(10) . . ?
C18 C17 H17 119.4 . . ?
C17 C18 H18 120.2 . . ?
C19 C18 C17 119.6(11) . . ?
C19 C18 H18 120.2 . . ?
C18 C19 H19 120.7 . . ?
C20 C19 C18 118.6(10) . . ?
C20 C19 H19 120.7 . . ?
C15 C20 N5 106.9(8) . . ?
C19 C20 N5 129.6(9) . . ?
C19 C20 C15 123.3(9) . . ?
N3 C21 C26 106.7(9) . . ?
C22 C21 N3 129.7(9) . . ?
C22 C21 C26 123.6(10) . . ?
C21 C22 H22 121.5 . . ?
C21 C22 C23 117.0(10) . . ?
C23 C22 H22 121.5 . . ?
C22 C23 H23 119.5 . . ?
C24 C23 C22 121.0(11) . . ?
C24 C23 H23 119.5 . . ?
C23 C24 H24 118.5 . . ?
C23 C24 C25 123.0(11) . . ?
C25 C24 H24 118.5 . . ?
C24 C25 H25 121.0 . . ?
C24 C25 C26 117.9(11) . . ?
C26 C25 H25 121.0 . . ?
C25 C26 C21 117.4(10) . . ?
C25 C26 C27 134.4(10) . . ?
C27 C26 C21 108.1(8) . . ?
C28 C27 C26 133.3(10) . . ?
C28 C27 C32 118.5(10) . . ?
C32 C27 C26 107.8(9) . . ?
C27 C28 H28 120.5 . . ?
C29 C28 C27 119.1(10) . . ?
C29 C28 H28 120.5 . . ?
C28 C29 H29 119.2 . . ?
C28 C29 C30 121.6(10) . . ?
C30 C29 H29 119.2 . . ?
C29 C30 H30 120.1 . . ?
C31 C30 C29 119.7(10) . . ?
C31 C30 H30 120.1 . . ?
C30 C31 H31 121.0 . . ?
C32 C31 C30 118.1(10) . . ?
C32 C31 H31 121.0 . . ?
C27 C32 N3 107.9(8) . . ?
C31 C32 N3 129.1(8) . . ?
C31 C32 C27 122.9(9) . . ?
C34 C33 N4 129.6(9) . . ?
C34 C33 C38 122.5(9) . . ?
C38 C33 N4 108.0(9) . . ?
C33 C34 H34 121.8 . . ?
C35 C34 C33 116.4(11) . . ?
C35 C34 H34 121.8 . . ?
C34 C35 H35 118.7 . . ?
C34 C35 C36 122.5(12) . . ?
C36 C35 H35 118.7 . . ?
C35 C36 H36 120.0 . . ?
C37 C36 C35 119.9(11) . . ?
C37 C36 H36 120.0 . . ?
C36 C37 H37 120.5 . . ?
C36 C37 C38 119.0(12) . . ?
C38 C37 H37 120.5 . . ?
C33 C38 C39 107.4(9) . . ?
C37 C38 C33 119.6(11) . . ?
C37 C38 C39 132.9(11) . . ?
C40 C39 C38 133.5(12) . . ?
C40 C39 C44 119.4(12) . . ?
C44 C39 C38 107.1(9) . . ?
C39 C40 H40 121.2 . . ?
C39 C40 C41 117.6(13) . . ?
C41 C40 H40 121.2 . . ?
C40 C41 H41 119.0 . . ?
C42 C41 C40 121.9(12) . . ?
C42 C41 H41 119.0 . . ?
C41 C42 H42 118.8 . . ?
C41 C42 C43 122.3(13) . . ?
C43 C42 H42 118.8 . . ?
C42 C43 H43 121.8 . . ?
C44 C43 C42 116.4(11) . . ?
C44 C43 H43 121.8 . . ?
N4 C44 C39 108.1(9) . . ?
C43 C44 N4 129.6(9) . . ?
C43 C44 C39 122.2(10) . . ?
Cl3A C46A Cl4A 119.8(15) . . ?
Cl3A C46A H46C 107.4 . . ?
Cl3A C46A H46D 107.4 . . ?
Cl4A C46A H46C 107.4 . . ?
Cl4A C46A H46D 107.4 . . ?
H46C C46A H46D 106.9 . . ?

loop_
_geom_torsion_atom_site_label_1
_geom_torsion_atom_site_label_2
_geom_torsion_atom_site_label_3
_geom_torsion_atom_site_label_4
_geom_torsion
_geom_torsion_site_symmetry_1
_geom_torsion_site_symmetry_2
_geom_torsion_site_symmetry_3
_geom_torsion_site_symmetry_4
_geom_torsion_publ_flag
F1A C1A C2A N5A 0.3(13) . . . . ?
F1A C1A C2A C3A 179.6(8) . . . . ?
F1A C1A C6A N4A 3.3(12) . . . . ?
F1A C1A C6A C5A -177.0(8) . . . . ?
N3A C5A C6A N4A -5.0(13) . . . . ?
N3A C5A C6A C1A 175.4(8) . . . . ?
N3A C21A C22A C23A 173.7(9) . . . . ?
N3A C21A C26A C25A -173.1(9) . . . . ?
N3A C21A C26A C27A 2.1(10) . . . . ?
N4A C33A C34A C35A 176.9(9) . . . . ?
N4A C33A C38A C37A 179.2(9) . . . . ?
N4A C33A C38A C39A 2.2(11) . . . . ?
N5A C2A C3A C4A 175.5(8) . . . . ?
N5A C2A C3A C7A -7.3(15) . . . . ?
N5A C9A C10A C11A -177.0(10) . . . . ?
N5A C9A C14A C13A 176.6(9) . . . . ?
N5A C9A C14A C15A 0.4(10) . . . . ?
C1A C2A C3A C4A -3.7(14) . . . . ?
C1A C2A C3A C7A 173.4(9) . . . . ?
C2A N5A C9A C10A -9.0(16) . . . . ?
C2A N5A C9A C14A 174.9(8) . . . . ?
C2A N5A C20A C15A -175.4(9) . . . . ?
C2A N5A C20A C19A 8.1(16) . . . . ?
C2A C1A C6A N4A 179.5(9) . . . . ?
C2A C1A C6A C5A -0.9(14) . . . . ?
C2A C3A C4A C5A 1.8(14) . . . . ?
C2A C3A C4A C8A 170.3(9) . . . . ?
C3A C4A C5A N3A -176.0(8) . . . . ?
C3A C4A C5A C6A 0.8(13) . . . . ?
C4A C5A C6A N4A 178.4(8) . . . . ?
C4A C5A C6A C1A -1.3(13) . . . . ?
C5A N3A C21A C22A 13.4(16) . . . . ?
C5A N3A C21A C26A -174.2(9) . . . . ?
C5A N3A C32A C27A 173.5(8) . . . . ?
C5A N3A C32A C31A -5.1(17) . . . . ?
C6A N4A C33A C34A 1.3(15) . . . . ?
C6A N4A C33A C38A 174.6(8) . . . . ?
C6A N4A C44A C39A -176.3(9) . . . . ?
C6A N4A C44A C43A 5.8(16) . . . . ?
C6A C1A C2A N5A -175.8(8) . . . . ?
C6A C1A C2A C3A 3.4(14) . . . . ?
C7A C3A C4A C5A -175.5(9) . . . . ?
C7A C3A C4A C8A -6.9(13) . . . . ?
C8A C4A C5A N3A 15.6(13) . . . . ?
C8A C4A C5A C6A -167.6(8) . . . . ?
C9A N5A C2A C1A 127.5(10) . . . . ?
C9A N5A C2A C3A -51.7(14) . . . . ?
C9A N5A C20A C15A -1.1(10) . . . . ?
C9A N5A C20A C19A -177.6(10) . . . . ?
C9A C10A C11A C12A -0.9(16) . . . . ?
C9A C14A C15A C16A -179.9(11) . . . . ?
C9A C14A C15A C20A -1.1(10) . . . . ?
C10A C9A C14A C13A 0.2(14) . . . . ?
C10A C9A C14A C15A -176.0(9) . . . . ?
C10A C11A C12A C13A 4.4(18) . . . . ?
C11A C12A C13A C14A -5.5(18) . . . . ?
C12A C13A C14A C9A 3.2(15) . . . . ?
C12A C13A C14A C15A 178.1(11) . . . . ?
C13A C14A C15A C16A 5(2) . . . . ?
C13A C14A C15A C20A -176.4(11) . . . . ?
C14A C9A C10A C11A -1.4(15) . . . . ?
C14A C15A C16A C17A -179.7(11) . . . . ?
C14A C15A C20A N5A 1.4(10) . . . . ?
C14A C15A C20A C19A 178.2(9) . . . . ?
C15A C16A C17A C18A 0.3(18) . . . . ?
C16A C15A C20A N5A -179.6(9) . . . . ?
C16A C15A C20A C19A -2.8(14) . . . . ?
C16A C17A C18A C19A -1.1(19) . . . . ?
C17A C18A C19A C20A 0.0(17) . . . . ?
C18A C19A C20A N5A 178.0(10) . . . . ?
C18A C19A C20A C15A 2.0(15) . . . . ?
C20A N5A C2A C1A -59.0(13) . . . . ?
C20A N5A C2A C3A 121.8(11) . . . . ?
C20A N5A C9A C10A 176.5(9) . . . . ?
C20A N5A C9A C14A 0.4(10) . . . . ?
C20A C15A C16A C17A 1.6(15) . . . . ?
C21A N3A C5A C4A -130.9(10) . . . . ?
C21A N3A C5A C6A 52.5(13) . . . . ?
C21A N3A C32A C27A 1.1(10) . . . . ?
C21A N3A C32A C31A -177.5(11) . . . . ?
C21A C22A C23A C24A -0.9(15) . . . . ?
C21A C26A C27A C28A -179.8(11) . . . . ?
C21A C26A C27A C32A -1.4(11) . . . . ?
C22A C21A C26A C25A -0.2(15) . . . . ?
C22A C21A C26A C27A 175.1(9) . . . . ?
C22A C23A C24A C25A -2.4(16) . . . . ?
C23A C24A C25A C26A 4.4(16) . . . . ?
C24A C25A C26A C21A -3.1(15) . . . . ?
C24A C25A C26A C27A -176.7(11) . . . . ?
C25A C26A C27A C28A -6(2) . . . . ?
C25A C26A C27A C32A 172.8(11) . . . . ?
C26A C21A C22A C23A 2.1(14) . . . . ?
C26A C27A C28A C29A 179.5(11) . . . . ?
C26A C27A C32A N3A 0.2(11) . . . . ?
C26A C27A C32A C31A 179.0(10) . . . . ?
C27A C28A C29A C30A 1.2(16) . . . . ?
C28A C27A C32A N3A 178.9(9) . . . . ?
C28A C27A C32A C31A -2.4(15) . . . . ?
C28A C29A C30A C31A -2.6(18) . . . . ?
C29A C30A C31A C32A 1.5(18) . . . . ?
C30A C31A C32A N3A 179.4(11) . . . . ?
C30A C31A C32A C27A 1.0(17) . . . . ?
C32A N3A C5A C4A 58.1(12) . . . . ?
C32A N3A C5A C6A -118.5(10) . . . . ?
C32A N3A C21A C22A -174.5(9) . . . . ?
C32A N3A C21A C26A -2.0(10) . . . . ?
C32A C27A C28A C29A 1.2(15) . . . . ?
C33A N4A C6A C1A 61.5(12) . . . . ?
C33A N4A C6A C5A -118.1(10) . . . . ?
C33A N4A C44A C39A -1.5(10) . . . . ?
C33A N4A C44A C43A -179.5(9) . . . . ?
C33A C34A C35A C36A -2.0(16) . . . . ?
C33A C38A C39A C40A -177.5(11) . . . . ?
C33A C38A C39A C44A -3.2(11) . . . . ?
C34A C33A C38A C37A -7.1(15) . . . . ?
C34A C33A C38A C39A 176.0(9) . . . . ?
C34A C35A C36A C37A 2.3(19) . . . . ?
C35A C36A C37A C38A -5(2) . . . . ?
C36A C37A C38A C33A 7.2(17) . . . . ?
C36A C37A C38A C39A -177.2(13) . . . . ?
C37A C38A C39A C40A 7(2) . . . . ?
C37A C38A C39A C44A -179.0(13) . . . . ?
C38A C33A C34A C35A 4.6(15) . . . . ?
C38A C39A C40A C41A 178.0(11) . . . . ?
C38A C39A C44A N4A 2.9(11) . . . . ?
C38A C39A C44A C43A -178.9(9) . . . . ?
C39A C40A C41A C42A -2.3(17) . . . . ?
C40A C39A C44A N4A 178.3(9) . . . . ?
C40A C39A C44A C43A -3.6(14) . . . . ?
C40A C41A C42A C43A -0.3(16) . . . . ?
C41A C42A C43A C44A 0.9(14) . . . . ?
C42A C43A C44A N4A 178.7(9) . . . . ?
C42A C43A C44A C39A 1.1(14) . . . . ?
C44A N4A C6A C1A -124.3(10) . . . . ?
C44A N4A C6A C5A 56.0(13) . . . . ?
C44A N4A C33A C34A -173.8(10) . . . . ?
C44A N4A C33A C38A -0.5(10) . . . . ?
C44A C39A C40A C41A 4.1(15) . . . . ?
F1 C1 C2 N5 -0.2(13) . . . . ?
F1 C1 C2 C3 -179.2(8) . . . . ?
F1 C1 C6 N4 -0.1(12) . . . . ?
F1 C1 C6 C5 175.2(7) . . . . ?
N3 C5 C6 N4 0.7(13) . . . . ?
N3 C5 C6 C1 -174.1(8) . . . . ?
N3 C21 C22 C23 -178.8(10) . . . . ?
N3 C21 C26 C25 178.9(9) . . . . ?
N3 C21 C26 C27 2.9(11) . . . . ?
N4 C33 C34 C35 179.9(9) . . . . ?
N4 C33 C38 C37 -180.0(9) . . . . ?
N4 C33 C38 C39 -1.2(11) . . . . ?
N5 C2 C3 C4 -176.4(8) . . . . ?
N5 C2 C3 C7 6.4(14) . . . . ?
N5 C9 C10 C11 177.4(10) . . . . ?
N5 C9 C14 C13 -177.0(9) . . . . ?
N5 C9 C14 C15 4.2(10) . . . . ?
C1 C2 C3 C4 2.5(13) . . . . ?
C1 C2 C3 C7 -174.7(9) . . . . ?
C2 N5 C9 C10 6.2(15) . . . . ?
C2 N5 C9 C14 -177.9(9) . . . . ?
C2 N5 C20 C15 175.5(9) . . . . ?
C2 N5 C20 C19 0.9(16) . . . . ?
C2 C1 C6 N4 -176.5(8) . . . . ?
C2 C1 C6 C5 -1.3(14) . . . . ?
C2 C3 C4 C5 1.6(14) . . . . ?
C2 C3 C4 C8 -171.0(9) . . . . ?
C3 C4 C5 N3 173.9(8) . . . . ?
C3 C4 C5 C6 -5.6(13) . . . . ?
C4 C5 C6 N4 -179.8(8) . . . . ?
C4 C5 C6 C1 5.4(12) . . . . ?
C5 N3 C21 C22 8.7(16) . . . . ?
C5 N3 C21 C26 -172.5(8) . . . . ?
C5 N3 C32 C27 170.2(8) . . . . ?
C5 N3 C32 C31 -13.6(16) . . . . ?
C6 N4 C33 C34 -11.3(15) . . . . ?
C6 N4 C33 C38 167.8(9) . . . . ?
C6 N4 C44 C39 -168.2(8) . . . . ?
C6 N4 C44 C43 7.7(16) . . . . ?
C6 C1 C2 N5 176.3(8) . . . . ?
C6 C1 C2 C3 -2.7(14) . . . . ?
C7 C3 C4 C5 178.9(8) . . . . ?
C7 C3 C4 C8 6.2(13) . . . . ?
C8 C4 C5 N3 -13.5(12) . . . . ?
C8 C4 C5 C6 167.0(8) . . . . ?
C9 N5 C2 C1 55.8(13) . . . . ?
C9 N5 C2 C3 -125.3(10) . . . . ?
C9 N5 C20 C15 0.2(10) . . . . ?
C9 N5 C20 C19 -174.4(10) . . . . ?
C9 C10 C11 C12 -0.5(17) . . . . ?
C9 C14 C15 C16 177.6(11) . . . . ?
C9 C14 C15 C20 -4.0(11) . . . . ?
C10 C9 C14 C13 -0.9(14) . . . . ?
C10 C9 C14 C15 -179.7(8) . . . . ?
C10 C11 C12 C13 -2(2) . . . . ?
C11 C12 C13 C14 3.3(18) . . . . ?
C12 C13 C14 C9 -1.7(16) . . . . ?
C12 C13 C14 C15 176.7(11) . . . . ?
C13 C14 C15 C16 -1(2) . . . . ?
C13 C14 C15 C20 177.4(11) . . . . ?
C14 C9 C10 C11 2.0(14) . . . . ?
C14 C15 C16 C17 179.4(11) . . . . ?
C14 C15 C20 N5 2.4(10) . . . . ?
C14 C15 C20 C19 177.4(9) . . . . ?
C15 C16 C17 C18 1.3(18) . . . . ?
C16 C15 C20 N5 -179.0(8) . . . . ?
C16 C15 C20 C19 -3.9(15) . . . . ?
C16 C17 C18 C19 -1.2(18) . . . . ?
C17 C18 C19 C20 -1.4(17) . . . . ?
C18 C19 C20 N5 177.9(10) . . . . ?
C18 C19 C20 C15 4.1(16) . . . . ?
C20 N5 C2 C1 -118.6(10) . . . . ?
C20 N5 C2 C3 60.3(13) . . . . ?
C20 N5 C9 C10 -178.7(9) . . . . ?
C20 N5 C9 C14 -2.8(10) . . . . ?
C20 C15 C16 C17 1.2(16) . . . . ?
C21 N3 C5 C4 -60.4(12) . . . . ?
C21 N3 C5 C6 119.1(10) . . . . ?
C21 N3 C32 C27 -0.3(11) . . . . ?
C21 N3 C32 C31 175.9(10) . . . . ?
C21 C22 C23 C24 -3.0(17) . . . . ?
C21 C26 C27 C28 -175.7(10) . . . . ?
C21 C26 C27 C32 -3.1(11) . . . . ?
C22 C21 C26 C25 -2.2(15) . . . . ?
C22 C21 C26 C27 -178.2(10) . . . . ?
C22 C23 C24 C25 3.1(18) . . . . ?
C23 C24 C25 C26 -2.6(18) . . . . ?
C24 C25 C26 C21 2.0(15) . . . . ?
C24 C25 C26 C27 176.6(11) . . . . ?
C25 C26 C27 C28 9(2) . . . . ?
C25 C26 C27 C32 -178.2(11) . . . . ?
C26 C21 C22 C23 2.6(16) . . . . ?
C26 C27 C28 C29 173.9(10) . . . . ?
C26 C27 C32 N3 2.1(11) . . . . ?
C26 C27 C32 C31 -174.4(9) . . . . ?
C27 C28 C29 C30 -0.5(16) . . . . ?
C28 C27 C32 N3 176.0(8) . . . . ?
C28 C27 C32 C31 -0.5(15) . . . . ?
C28 C29 C30 C31 -2.4(16) . . . . ?
C29 C30 C31 C32 3.7(14) . . . . ?
C30 C31 C32 N3 -178.0(9) . . . . ?
C30 C31 C32 C27 -2.3(15) . . . . ?
C32 N3 C5 C4 130.3(9) . . . . ?
C32 N3 C5 C6 -50.2(13) . . . . ?
C32 N3 C21 C22 179.5(11) . . . . ?
C32 N3 C21 C26 -1.6(11) . . . . ?
C32 C27 C28 C29 1.9(14) . . . . ?
C33 N4 C6 C1 124.6(10) . . . . ?
C33 N4 C6 C5 -50.3(13) . . . . ?
C33 N4 C44 C39 -1.1(11) . . . . ?
C33 N4 C44 C43 174.8(10) . . . . ?
C33 C34 C35 C36 -0.7(15) . . . . ?
C33 C38 C39 C40 -177.2(12) . . . . ?
C33 C38 C39 C44 0.5(11) . . . . ?
C34 C33 C38 C37 -0.8(15) . . . . ?
C34 C33 C38 C39 178.0(9) . . . . ?
C34 C35 C36 C37 0.5(17) . . . . ?
C35 C36 C37 C38 -0.4(17) . . . . ?
C36 C37 C38 C33 0.5(16) . . . . ?
C36 C37 C38 C39 -177.9(11) . . . . ?
C37 C38 C39 C40 1(2) . . . . ?
C37 C38 C39 C44 179.1(11) . . . . ?
C38 C33 C34 C35 0.9(14) . . . . ?
C38 C39 C40 C41 174.4(12) . . . . ?
C38 C39 C44 N4 0.4(11) . . . . ?
C38 C39 C44 C43 -175.9(9) . . . . ?
C39 C40 C41 C42 1.7(19) . . . . ?
C40 C39 C44 N4 178.4(9) . . . . ?
C40 C39 C44 C43 2.2(16) . . . . ?
C40 C41 C42 C43 1(2) . . . . ?
C41 C42 C43 C44 -1.8(17) . . . . ?
C42 C43 C44 N4 -175.1(10) . . . . ?
C42 C43 C44 C39 0.3(16) . . . . ?
C44 N4 C6 C1 -70.6(11) . . . . ?
C44 N4 C6 C5 114.4(10) . . . . ?
C44 N4 C33 C34 -177.7(9) . . . . ?
C44 N4 C33 C38 1.4(10) . . . . ?
C44 C39 C40 C41 -3.1(17) . . . . ?

_shelx_res_file                  
;
TITL mx3199 in P21/c
CELL 0.71073 11.7396 21.8817 28.2312 90 92.244 90
ZERR 8 0.0047 0.0086 0.0113 0 0.008 0
LATT 1
SYMM -X,0.5+Y,0.5-Z

SFAC C H Cl F N
UNIT 360 208 16 8 40
DFIX 1.76 0.01 Cl4A C46A Cl3A C46A
SIMU 0.02 0.04 1.7 Cl3 Cl4 C46 Cl3A Cl4A C46A
ISOR 0.01 0.02 Cl3 Cl4 C46 Cl3A Cl4A C46A

L.S. 5
PLAN  -20
BOND $H
MORE -1
fmap 2
acta
CONF
MERG 0
OMIT -2 50.4
OMIT 1 11 3
OMIT 6 4 1
OMIT 3 3 17
OMIT 1 7 11
OMIT 4 4 4
OMIT -1 2 13
OMIT 1 5 12
OMIT -1 1 17
OMIT 4 1 7
OMIT -6 2 10
OMIT -6 1 11
OMIT 4 3 9
OMIT -4 5 15
OMIT -1 6 9
OMIT 4 3 3
OMIT -1 4 10
REM <HKL>D:/D/SXRD/mx(3101-3200)/mx3199/mx3199.hkl</HKL>

WGHT    0.100000
EXTI    0.034800
BASF   0.41969   0.00908
FVAR       4.16114   0.53387
PART 1
CL3   3    0.127533    0.425518    0.494722    21.00000    0.13229    0.11760 =
         0.10554    0.00721   -0.03562   -0.00717
CL4   3    0.188496    0.551974    0.447775    21.00000    0.11285    0.10166 =
         0.07409   -0.00863    0.00220   -0.00505
C46   1    0.138531    0.480220    0.450966    21.00000    0.09286    0.09415 =
         0.08355   -0.00430    0.00454   -0.01064
AFIX  23
H46A  2    0.179248    0.458996    0.426655    21.00000   -1.20000
H46B  2    0.060860    0.483946    0.438272    21.00000   -1.20000
AFIX   0

PART 0
CL1   3    0.717496    0.366942    0.020727    11.00000    0.07659    0.07901 =
         0.06662   -0.00291    0.00199    0.02503
CL2   3    0.543989    0.432557   -0.036070    11.00000    0.07738    0.07292 =
         0.06155    0.00801    0.00337    0.02004
C45   1    0.619380    0.424919    0.017315    11.00000    0.06207    0.10548 =
         0.07910   -0.01384   -0.00695    0.03636
AFIX  23
H45A  2    0.658693    0.463102    0.024107    11.00000   -1.20000
H45B  2    0.565319    0.418699    0.041983    11.00000   -1.20000
AFIX   0

F1A   4    0.561873    0.262948    0.332517    11.00000    0.02743    0.03963 =
         0.04111   -0.00307   -0.00355    0.00981
N1A   5    0.228276    0.462019    0.344027    11.00000    0.06314    0.05133 =
         0.05542   -0.01283   -0.00548    0.01159
N2A   5    0.120825    0.404016    0.224596    11.00000    0.04694    0.03292 =
         0.06064   -0.00778   -0.01639    0.00591
N3A   5    0.325841    0.291105    0.190643    11.00000    0.04009    0.02752 =
         0.03290    0.00348   -0.00784   -0.00727
N4A   5    0.499414    0.220681    0.246135    11.00000    0.03232    0.03017 =
         0.04004   -0.00094    0.00963    0.00526
N5A   5    0.474458    0.362351    0.376667    11.00000    0.03796    0.03478 =
         0.02660    0.00153   -0.00612   -0.00225
C1A   1    0.477513    0.292300    0.309651    11.00000    0.02022    0.03820 =
         0.02900    0.00579   -0.00137    0.00696
C2A   1    0.431601    0.343004    0.331622    11.00000    0.03495    0.02690 =
         0.03460   -0.00043   -0.00599   -0.00127
C3A   1    0.342985    0.374067    0.307103    11.00000    0.03091    0.02494 =
         0.03462    0.00237   -0.00498    0.00107
C4A   1    0.308488    0.355366    0.260434    11.00000    0.01997    0.03522 =
         0.03893    0.00086    0.00202    0.00233
C5A   1    0.358845    0.304990    0.238141    11.00000    0.02570    0.02850 =
         0.03991    0.00104    0.00461   -0.00860
C6A   1    0.444960    0.272671    0.264211    11.00000    0.02069    0.03011 =
         0.03353    0.00336    0.00606    0.00072
C7A   1    0.282188    0.422675    0.328425    11.00000    0.03482    0.03788 =
         0.03359    0.00247   -0.00129   -0.00258
C8A   1    0.205593    0.382107    0.239590    11.00000    0.02931    0.02955 =
         0.04700   -0.00102   -0.00658    0.00271
C9A   1    0.510690    0.422871    0.387042    11.00000    0.03297    0.02375 =
         0.04040   -0.00624    0.00433    0.00884
C10A  1    0.526262    0.472113    0.356620    11.00000    0.04752    0.03660 =
         0.04512    0.00505    0.01191   -0.00315
AFIX  43
H10A  2    0.509510    0.469417    0.324217    11.00000   -1.20000
AFIX   0
C11A  1    0.568541    0.525796    0.377668    11.00000    0.04212    0.03998 =
         0.06036   -0.01002    0.00750   -0.00147
AFIX  43
H11A  2    0.581021    0.559456    0.358438    11.00000   -1.20000
AFIX   0
C12A  1    0.591772    0.530797    0.424222    11.00000    0.04786    0.04040 =
         0.05857   -0.00736   -0.00033   -0.01081
AFIX  43
H12A  2    0.614733    0.568455    0.436522    11.00000   -1.20000
AFIX   0
C13A  1    0.582750    0.481910    0.454520    11.00000    0.04323    0.05353 =
         0.04505   -0.00737   -0.00148   -0.00485
AFIX  43
H13A  2    0.605452    0.485438    0.486334    11.00000   -1.20000
AFIX   0
C14A  1    0.538429    0.426378    0.436403    11.00000    0.03471    0.04984 =
         0.03485   -0.01076    0.00899    0.00697
C15A  1    0.519420    0.366766    0.456144    11.00000    0.03210    0.04264 =
         0.03314    0.00219    0.00496    0.00985
C16A  1    0.531892    0.343044    0.502234    11.00000    0.05446    0.06512 =
         0.02853   -0.00130    0.00354    0.00139
AFIX  43
H16A  2    0.556832    0.367568    0.527470    11.00000   -1.20000
AFIX   0
C17A  1    0.505585    0.281184    0.509091    11.00000    0.05387    0.06209 =
         0.05221    0.00907   -0.00524   -0.00126
AFIX  43
H17A  2    0.512926    0.264585    0.539383    11.00000   -1.20000
AFIX   0
C18A  1    0.468816    0.244308    0.471514    11.00000    0.06187    0.04197 =
         0.04533   -0.00313    0.00609    0.00048
AFIX  43
H18A  2    0.453409    0.203340    0.477253    11.00000   -1.20000
AFIX   0
C19A  1    0.454244    0.266717    0.425446    11.00000    0.03647    0.04765 =
         0.04901   -0.00071   -0.00224    0.00337
AFIX  43
H19A  2    0.429615    0.241688    0.400467    11.00000   -1.20000
AFIX   0
C20A  1    0.478178    0.328039    0.418616    11.00000    0.02622    0.04096 =
         0.03656    0.00263    0.00161    0.00976
C21A  1    0.293045    0.233332    0.172129    11.00000    0.02748    0.03198 =
         0.03750    0.00111    0.00261   -0.00313
C22A  1    0.265486    0.181560    0.196662    11.00000    0.02778    0.03759 =
         0.04404    0.00720    0.00116   -0.00032
AFIX  43
H22A  2    0.273845    0.179941    0.229532    11.00000   -1.20000
AFIX   0
C23A  1    0.225137    0.132228    0.170996    11.00000    0.03457    0.03716 =
         0.06324   -0.00041    0.00415   -0.00558
AFIX  43
H23A  2    0.206747    0.096358    0.186629    11.00000   -1.20000
AFIX   0
C24A  1    0.211107    0.135427    0.120510    11.00000    0.03417    0.04551 =
         0.05732   -0.01626   -0.00677   -0.00101
AFIX  43
H24A  2    0.186439    0.101077    0.103638    11.00000   -1.20000
AFIX   0
C25A  1    0.233603    0.188690    0.096446    11.00000    0.03423    0.05026 =
         0.05781   -0.00993   -0.00392    0.00266
AFIX  43
H25A  2    0.219468    0.191404    0.063870    11.00000   -1.20000
AFIX   0
C26A  1    0.277303    0.237601    0.121619    11.00000    0.03756    0.03645 =
         0.04902   -0.00468    0.00378    0.01182
C27A  1    0.305958    0.299872    0.109429    11.00000    0.03536    0.04067 =
         0.03725    0.00149    0.00499    0.00036
C28A  1    0.307670    0.332345    0.066848    11.00000    0.03472    0.07668 =
         0.03125    0.00067    0.00651    0.00772
AFIX  43
H28A  2    0.287555    0.312739    0.038514    11.00000   -1.20000
AFIX   0
C29A  1    0.339024    0.393517    0.066303    11.00000    0.05348    0.06691 =
         0.03121    0.01630    0.01123    0.01465
AFIX  43
H29A  2    0.338591    0.414976    0.037862    11.00000   -1.20000
AFIX   0
C30A  1    0.371865    0.423160    0.109648    11.00000    0.05503    0.04804 =
         0.05314    0.00328   -0.01210   -0.00458
AFIX  43
H30A  2    0.395909    0.463647    0.109277    11.00000   -1.20000
AFIX   0
C31A  1    0.368303    0.392500    0.151855    11.00000    0.05672    0.04165 =
         0.04434    0.00125   -0.00015   -0.01542
AFIX  43
H31A  2    0.387974    0.412090    0.180243    11.00000   -1.20000
AFIX   0
C32A  1    0.335369    0.332681    0.151507    11.00000    0.03291    0.05062 =
         0.02795    0.00466    0.00190   -0.00578
C33A  1    0.493689    0.161731    0.267508    11.00000    0.03708    0.02889 =
         0.03274   -0.00796   -0.00310    0.00329
C34A  1    0.436770    0.144394    0.306531    11.00000    0.05007    0.04708 =
         0.04288    0.01067   -0.01582    0.00339
AFIX  43
H34A  2    0.396693    0.171919    0.324659    11.00000   -1.20000
AFIX   0
C35A  1    0.443286    0.082587    0.317071    11.00000    0.05657    0.03394 =
         0.06290    0.00632   -0.01511   -0.01722
AFIX  43
H35A  2    0.407760    0.068849    0.343950    11.00000   -1.20000
AFIX   0
C36A  1    0.498104    0.040880    0.290725    11.00000    0.07588    0.03171 =
         0.07179    0.01202   -0.01338    0.00033
AFIX  43
H36A  2    0.496989   -0.000219    0.299086    11.00000   -1.20000
AFIX   0
C37A  1    0.553396    0.058714    0.252978    11.00000    0.05957    0.03111 =
         0.07449   -0.01982   -0.00586    0.01423
AFIX  43
H37A  2    0.595727    0.030105    0.236813    11.00000   -1.20000
AFIX   0
C38A  1    0.550054    0.119699    0.236560    11.00000    0.03939    0.03784 =
         0.05769   -0.01026   -0.01020    0.00554
C39A  1    0.592341    0.154694    0.198249    11.00000    0.03834    0.05271 =
         0.04014   -0.01660   -0.00387    0.00136
C40A  1    0.650983    0.138961    0.156448    11.00000    0.04836    0.06440 =
         0.04894   -0.02650   -0.00700    0.00422
AFIX  43
H40A  2    0.670869    0.098621    0.150505    11.00000   -1.20000
AFIX   0
C41A  1    0.677010    0.183974    0.125668    11.00000    0.03581    0.07523 =
         0.05533   -0.02080    0.00478   -0.00211
AFIX  43
H41A  2    0.717564    0.173650    0.099177    11.00000   -1.20000
AFIX   0
C42A  1    0.646027    0.245101    0.131701    11.00000    0.03121    0.07361 =
         0.03410   -0.01731    0.00235   -0.01058
AFIX  43
H42A  2    0.666303    0.274273    0.109604    11.00000   -1.20000
AFIX   0
C43A  1    0.584753    0.262286    0.170838    11.00000    0.03243    0.04675 =
         0.04852    0.00173    0.00406   -0.01310
AFIX  43
H43A  2    0.562347    0.302580    0.175278    11.00000   -1.20000
AFIX   0
C44A  1    0.558249    0.216378    0.203251    11.00000    0.02685    0.05108 =
         0.02621   -0.00850   -0.00179    0.00504

F1    4    1.056495    0.266166    0.167369    11.00000    0.03165    0.04699 =
         0.03752   -0.00065    0.00969    0.00642
N1    5    0.705389    0.454857    0.130679    11.00000    0.06425    0.05769 =
         0.04938    0.00883    0.00232    0.02346
N2    5    0.604193    0.404511    0.252545    11.00000    0.03500    0.04374 =
         0.05999    0.00504    0.00684    0.00702
N3    5    0.824256    0.307137    0.300132    11.00000    0.03392    0.03191 =
         0.03263   -0.00335   -0.00501   -0.00174
N4    5    1.004388    0.235285    0.255989    11.00000    0.02901    0.03004 =
         0.03798    0.00263   -0.00038    0.00335
N5    5    0.956420    0.356654    0.112492    11.00000    0.03753    0.03851 =
         0.02970    0.00251    0.00548   -0.00235
C1    1    0.969323    0.295587    0.185503    11.00000    0.02433    0.03334 =
         0.03428   -0.01078    0.00620   -0.00526
C2    1    0.916179    0.342044    0.158274    11.00000    0.03972    0.02467 =
         0.03225   -0.00200    0.00311   -0.00119
C3    1    0.826933    0.372598    0.177896    11.00000    0.02708    0.02723 =
         0.03486   -0.00243    0.00347    0.00337
C4    1    0.794510    0.358750    0.224341    11.00000    0.02936    0.02917 =
         0.03673   -0.00111    0.00202   -0.00887
C5    1    0.852561    0.315326    0.252218    11.00000    0.03468    0.02762 =
         0.02287   -0.00380    0.00299   -0.01438
C6    1    0.938500    0.281218    0.231752    11.00000    0.02080    0.02891 =
         0.03626    0.00481   -0.00477    0.00047
C7    1    0.760536    0.417524    0.151161    11.00000    0.05039    0.03857 =
         0.03358   -0.00011    0.01085    0.00314
C8    1    0.690522    0.385061    0.241279    11.00000    0.03961    0.03243 =
         0.02881    0.00501    0.00301    0.00053
C9    1    0.968314    0.317219    0.074533    11.00000    0.01596    0.03785 =
         0.04534   -0.00033   -0.00396   -0.00241
C10   1    0.934242    0.255714    0.070976    11.00000    0.03724    0.04277 =
         0.03843   -0.00258    0.00520   -0.00199
AFIX  43
H10   2    0.901687    0.235290    0.095973    11.00000   -1.20000
AFIX   0
C11   1    0.952083    0.227348    0.027982    11.00000    0.05623    0.05603 =
         0.04996   -0.01377    0.00765   -0.00963
AFIX  43
H11   2    0.931291    0.186575    0.024204    11.00000   -1.20000
AFIX   0
C12   1    0.999189    0.257182   -0.009100    11.00000    0.05456    0.06298 =
         0.03992   -0.01238    0.01401   -0.00636
AFIX  43
H12   2    1.011696    0.235536   -0.036766    11.00000   -1.20000
AFIX   0
C13   1    1.028749    0.318027   -0.006981    11.00000    0.04593    0.07189 =
         0.04455   -0.00772    0.01664    0.01077
AFIX  43
H13   2    1.057123    0.338148   -0.033032    11.00000   -1.20000
AFIX   0
C14   1    1.014054    0.348874    0.036783    11.00000    0.03629    0.04235 =
         0.03760   -0.00302   -0.00214    0.00008
C15   1    1.039047    0.410049    0.053786    11.00000    0.02627    0.04766 =
         0.03158    0.00251   -0.00227    0.00242
C16   1    1.088589    0.462356    0.033958    11.00000    0.04893    0.05582 =
         0.04354    0.01861    0.01082   -0.00041
AFIX  43
H16   2    1.113887    0.461170    0.003163    11.00000   -1.20000
AFIX   0
C17   1    1.099472    0.515082    0.060157    11.00000    0.06150    0.04769 =
         0.04811    0.01496    0.00277   -0.01037
AFIX  43
H17   2    1.130871    0.549616    0.046579    11.00000   -1.20000
AFIX   0
C18   1    1.063996    0.517833    0.107170    11.00000    0.05921    0.04140 =
         0.05088    0.00989   -0.00168   -0.01431
AFIX  43
H18   2    1.073199    0.553656    0.124630    11.00000   -1.20000
AFIX   0
C19   1    1.015419    0.466972    0.127205    11.00000    0.03849    0.03706 =
         0.05036    0.00992    0.00524    0.00493
AFIX  43
H19   2    0.993077    0.467721    0.158443    11.00000   -1.20000
AFIX   0
C20   1    1.000783    0.415211    0.100002    11.00000    0.03876    0.02657 =
         0.03672    0.00371    0.00085   -0.00298
C21   1    0.833421    0.354060    0.334486    11.00000    0.04140    0.04089 =
         0.03345    0.00171    0.00641    0.00023
C22   1    0.855533    0.414530    0.328968    11.00000    0.04744    0.04691 =
         0.04313   -0.00180    0.00024    0.00911
AFIX  43
H22   2    0.866031    0.431394    0.299218    11.00000   -1.20000
AFIX   0
C23   1    0.861888    0.450806    0.370675    11.00000    0.04830    0.04304 =
         0.05574   -0.00656   -0.00628    0.00328
AFIX  43
H23   2    0.880409    0.492007    0.368499    11.00000   -1.20000
AFIX   0
C24   1    0.841346    0.426294    0.413707    11.00000    0.05794    0.05451 =
         0.05504   -0.02480   -0.00631    0.01075
AFIX  43
H24   2    0.842658    0.451958    0.439981    11.00000   -1.20000
AFIX   0
C25   1    0.818486    0.364706    0.420276    11.00000    0.04299    0.06226 =
         0.03831   -0.00825    0.00431    0.01069
AFIX  43
H25   2    0.807710    0.348961    0.450370    11.00000   -1.20000
AFIX   0
C26   1    0.812044    0.326344    0.379447    11.00000    0.03596    0.05570 =
         0.02495   -0.00730   -0.00134    0.00765
C27   1    0.795886    0.261945    0.371969    11.00000    0.02949    0.04284 =
         0.04241    0.00664   -0.00056    0.00944
C28   1    0.766501    0.213645    0.401735    11.00000    0.04053    0.06600 =
         0.02966    0.01536    0.00024    0.00911
AFIX  43
H28   2    0.760252    0.220001    0.434102    11.00000   -1.20000
AFIX   0
C29   1    0.747017    0.156655    0.382383    11.00000    0.03607    0.04962 =
         0.05407    0.01554   -0.00180   -0.00272
AFIX  43
H29   2    0.728134    0.124475    0.402113    11.00000   -1.20000
AFIX   0
C30   1    0.755056    0.145825    0.333033    11.00000    0.03382    0.03662 =
         0.05738    0.00911    0.01117   -0.00377
AFIX  43
H30   2    0.744312    0.106647    0.320894    11.00000   -1.20000
AFIX   0
C31   1    0.779050    0.194027    0.302949    11.00000    0.02796    0.03733 =
         0.04748    0.00864    0.00476   -0.00265
AFIX  43
H31   2    0.780333    0.188304    0.270332    11.00000   -1.20000
AFIX   0
C32   1    0.800925    0.250652    0.322883    11.00000    0.03983    0.03945 =
         0.02455   -0.00115   -0.00390   -0.00426
C33   1    1.062603    0.241264    0.300787    11.00000    0.02496    0.04655 =
         0.03358    0.00334    0.00276    0.00025
C34   1    1.084989    0.293344    0.327680    11.00000    0.03138    0.05565 =
         0.03347    0.00246    0.00230   -0.00182
AFIX  43
H34   2    1.061510    0.331892    0.317434    11.00000   -1.20000
AFIX   0
C35   1    1.143693    0.284866    0.370244    11.00000    0.03813    0.08671 =
         0.04069   -0.00331    0.00477   -0.01450
AFIX  43
H35   2    1.160925    0.318814    0.389006    11.00000   -1.20000
AFIX   0
C36   1    1.178920    0.226505    0.386622    11.00000    0.03735    0.12166 =
         0.04408    0.02191    0.00323   -0.01441
AFIX  43
H36   2    1.217972    0.222571    0.415764    11.00000   -1.20000
AFIX   0
C37   1    1.155447    0.175746    0.359500    11.00000    0.04085    0.07329 =
         0.04804    0.02416    0.00209    0.00598
AFIX  43
H37   2    1.178694    0.137229    0.369909    11.00000   -1.20000
AFIX   0
C38   1    1.096093    0.182763    0.316004    11.00000    0.03522    0.05852 =
         0.03855    0.01618    0.00629   -0.00179
C39   1    1.055091    0.139257    0.279817    11.00000    0.03996    0.04414 =
         0.07127    0.02531    0.02169    0.01375
C40   1    1.058805    0.075287    0.276270    11.00000    0.06234    0.04448 =
         0.08652    0.01493    0.03614    0.01678
AFIX  43
H40   2    1.098435    0.051806    0.298888    11.00000   -1.20000
AFIX   0
C41   1    1.000376    0.047959    0.237240    11.00000    0.08324    0.02959 =
         0.11254    0.00203    0.05341    0.00586
AFIX  43
H41   2    1.000058    0.005590    0.234645    11.00000   -1.20000
AFIX   0
C42   1    0.944824    0.081447    0.203486    11.00000    0.05601    0.03433 =
         0.08239   -0.01175    0.03288   -0.00891
AFIX  43
H42   2    0.906594    0.061335    0.178577    11.00000   -1.20000
AFIX   0
C43   1    0.942714    0.145946    0.204667    11.00000    0.04280    0.03328 =
         0.06678    0.00176    0.00613   -0.00633
AFIX  43
H43   2    0.906001    0.168732    0.180819    11.00000   -1.20000
AFIX   0
C44   1    0.998480    0.173569    0.243404    11.00000    0.02568    0.03555 =
         0.05010   -0.00042    0.01326    0.00404

PART 2
CL3A  3    0.222501    0.419899    0.468180   -21.00000    0.10886    0.11098 =
         0.08596    0.00271   -0.02603   -0.02658
CL4A  3    0.102205    0.540885    0.450234   -21.00000    0.15487    0.12536 =
         0.08393   -0.00577    0.01489   -0.01952
C46A  1    0.109604    0.461611    0.441664   -21.00000    0.09525    0.10170 =
         0.09345    0.00129    0.00753   -0.00223
AFIX  23
H46C  2    0.039291    0.444150    0.452511   -21.00000   -1.20000
H46D  2    0.110625    0.454439    0.407776   -21.00000   -1.20000
AFIX   0
HKLF 5

REM  mx3199 in P21/c
REM R1 =  0.2184 for   11218 Fo > 4sig(Fo)  and  0.2311 for all   12996 data
REM    986 parameters refined using     74 restraints

END

WGHT      0.1980    140.3562

REM Highest difference peak  1.157,  deepest hole -0.983,  1-sigma level  0.254
Q1    1   0.3677  0.3659  0.0739  11.00000  0.05    0.95
Q2    1   0.8663  0.1262  0.3274  11.00000  0.05    0.91
Q3    1   1.0213  0.4798  0.0439  11.00000  0.05    0.89
Q4    1   0.9184  0.2625  0.1597  11.00000  0.05    0.87
Q5    1   0.2422  0.0719  0.4677  11.00000  0.05    0.86
Q6    1   1.0110  0.1915  0.2474  11.00000  0.05    0.86
Q7    1   0.5929  0.4298  0.0038  11.00000  0.05    0.84
Q8    1   1.0886  0.2299  0.2954  11.00000  0.05    0.83
Q9    1   0.6859  0.1628  0.1952  11.00000  0.05    0.82
Q10   1   0.1829  0.4231  0.4733  11.00000  0.05    0.81
Q11   1   0.0760  0.5177  0.4863  11.00000  0.05    0.81
Q12   1   0.9667  0.3574  0.0485  11.00000  0.05    0.80
Q13   1   0.1028  0.4923  0.4511  11.00000  0.05    0.80
Q14   1   0.1157  0.4529  0.5413  11.00000  0.05    0.80
Q15   1   1.0169  0.2445  0.0012  11.00000  0.05    0.79
Q16   1   1.2166  0.1483  0.2999  11.00000  0.05    0.79
Q17   1   0.5855  0.5030  0.4096  11.00000  0.05    0.78
Q18   1   1.1707  0.1985  0.3618  11.00000  0.05    0.76
Q19   1   0.2200  0.0434  0.4246  11.00000  0.05    0.76
Q20   1   0.4174  0.4715 -0.0294  11.00000  0.05    0.75
;
_shelx_res_checksum              10204
_shelx_hkl_file                  
;
  -1   0   0     870      95  -3
   1   0   0     870      95   1
   2   0   0  576949   17563   1
   3   0   0  114421    6478   1
   4   0   0  394124    6230   1
   5   0   0     434     203   1
   6   0   0   15037    1250   1
   7   0   0     933     278   1
   8   0   0   63890    3370   1
   9   0   0    1374     797   1
  10   0   0    6181    1400   1
 -11   0   2   12275    1399  -2
  11   0   0   12275    1399   1
  12   0   0    2022     517   1
 -13   1   1     870     639  -3
  13   0   0     870     639   1
 -14   1   1    2924     948  -3
  14   0   0    2924     948   1
 -15   1   1     604     196  -3
  15   0   0     604     196   1
   1   1   0    8885     275   1
   2   1   0   47941     583   1
   3   1   0    5594     947   1
   4   1   0  263829    4918   1
  -5  -1   1   14818     762  -2
   5   1   0   14818     762   1
   6   1   0   37129    1427   1
   7   1   0     896     278   1
   8   1   0   13714    1172   1
   9   1   0    2624     475   1
 -10   1   2    7413     922  -3
  10   1   0    7413     922   1
 -11  -1   2    6650     619  -2
 -11   1   2    6650     619  -3
  11   1   0    6650     619   1
 -12   1   2    1022     264  -3
  12   1   0    1022     264   1
  13   1   0    1184     241   1
  14   1   0    1626     350   1
  15   1   0    1075     185   1
   1   2   0    3953     264   1
   2   2   0     565      96   1
   3   2   0   39523     833   1
   4   2   0  279980    4301   1
  -5  -2   1   79460    1886  -2
   5   2   0   79460    1886   1
  -6   1   3   78180    2057  -3
   6   2   0   78180    2057   1
  -7   1   3   36945    1571  -3
   7   2   0   36945    1571   1
  -8   1   3   49005    2352  -3
   8   2   0   49005    2352   1
   9   2   0   20548    1741   1
  10   2   0    4648     749   1
 -11  -2   2     497     183  -2
  11   2   0     497     183   1
  12   2   0     817     229   1
  13   2   0    1443     306   1
  14   2   0    3107     461   1
  15   2   0    1032     301   1
   1   3   0   40662    4206   1
   2   3   0    7000     533   1
  -3   1   4    2339     178  -3
   3   3   0    2339     178   1
  -4   1   4    2610    1047  -3
   4   3   0    2610    1047   1
  -5  -3   1   12319     614  -2
  -5   1   4   12319     614  -3
   5   3   0   12319     614   1
   6   3   0  220022    4249   1
   7   3   0   43914    2196   1
   8   3   0    6348    1372   1
   9   3   0   14577    1222   1
  10   3   0   45638    1974   1
 -11  -3   2    6629     604  -2
  11   3   0    6629     604   1
  12   3   0    5402     697   1
  13   3   0    1598     370   1
  14   3   0    1055     223   1
  15   3   0    1125     426   1
   0  -4   0   84333    1737  -2
   0   1   5   84333    1737  -3
   0   4   0   84333    1737   1
  -1   1   5   44952    3681  -3
   1   4   0   44952    3681   1
   2   4   0  446069   10444   1
   3   4   0    3389     169   1
   4   4   0   24078    2121   1
  -5  -4   1    1989     251  -2
   5   4   0    1989     251   1
   6   4   0   37839    1487   1
   7   4   0    6003    1540   1
   8   4   0    6008    2216   1
   9   4   0    3035     627   1
  10   4   0    1818     398   1
 -11  -4   2    3019     437  -2
  11   4   0    3019     437   1
  12   4   0     844     200   1
 -13   2   6     960     377  -3
  13   4   0     960     377   1
 -14   2   6    3406     534  -3
  14   4   0    3406     534   1
 -15   2   6     491     223  -3
  15   4   0     491     223   1
   1   5   0    7003     333   1
   2   5   0   47096     866   1
   3   5   0   44463    2093   1
   4   5   0   42591     889   1
  -5  -5   1    2679     158  -2
   5   5   0    2679     158   1
   6   5   0    5942     673   1
   7   5   0    8033    1202   1
   8   5   0   31899    2044   1
   9   5   0    9237    1100   1
 -10   2   7   10374    1271  -3
  10   5   0   10374    1271   1
 -11  -5   2     535     294  -2
 -11   2   7     535     294  -3
  11   5   0     535     294   1
 -12   2   7    1102     342  -3
  12   5   0    1102     342   1
  13   5   0     874     396   1
  14   5   0     748     201   1
   0  -6   0  264119    6478  -2
   0   6   0  264119    6478   1
   1   6   0   35187    1351   1
   2   6   0   81897    3329   1
   3   6   0    4569     267   1
  -5  -6   1   11441     672  -2
   5   6   0   11441     672   1
  -6   2   8    7674     669  -3
   6   6   0    7674     669   1
  -7   2   8    1021     256  -3
   7   6   0    1021     256   1
  -8   2   8    1696     932  -3
   8   6   0    1696     932   1
   9   6   0    6151     742   1
  10   6   0    8829     863   1
 -11  -6   2   10753    1081  -2
  11   6   0   10753    1081   1
  12   6   0   12454     985   1
  13   6   0    1029     587   1
  14   6   0    2647     451   1
   1   7   0    1009     206   1
   2   7   0   85430    6252   1
  -3   2   9    1106     113  -3
   3   7   0    1106     113   1
  -4   2   9    8815     381  -3
   4   7   0    8815     381   1
  -5  -7   1   34022    1341  -2
  -5   2   9   34022    1341  -3
   5   7   0   34022    1341   1
   6   7   0    2857     409   1
   7   7   0    8178     825   1
   8   7   0    7992    3644   1
   9   7   0    7830     997   1
  10   7   0    3355     489   1
 -11  -7   2    1314     187  -2
  11   7   0    1314     187   1
  12   7   0     987     561   1
  13   7   0    1938     645   1
  14   7   0     342     153   1
   0  -8   0   17809    1401  -2
   0   2  10   17809    1401  -3
   0   8   0   17809    1401   1
  -1   2  10   22426     908  -3
   1   8   0   22426     908   1
   2   8   0     573      95   1
   3   8   0   20127    1091   1
   4   8   0   64937    3138   1
  -5  -8   1    5950     576  -2
   5   8   0    5950     576   1
   6   8   0   34327    1503   1
   7   8   0    3393     552   1
   8   8   0   37984    1890   1
   9   8   0   19131    2192   1
  10   8   0    2642     307   1
 -11  -8   2    8860     815  -2
  11   8   0    8860     815   1
  12   8   0    1914    1097   1
 -13   3  11    2073     595  -3
  13   8   0    2073     595   1
 -14   3  11    1827     468  -3
  14   8   0    1827     468   1
   1   9   0  163471    9070   1
   2   9   0     910     285   1
   3   9   0    1061     192   1
   4   9   0   29621    1268   1
  -5  -9   1    7743     839  -2
   5   9   0    7743     839   1
   6   9   0    1519     158   1
   7   9   0    7629     886   1
   8   9   0    1017     619   1
   9   9   0   10911    1100   1
 -10   3  12   12184    1275  -3
  10   9   0   12184    1275   1
 -11  -9   2     318     227  -2
 -11   3  12     318     227  -3
  11   9   0     318     227   1
 -12   3  12    4005     524  -3
  12   9   0    4005     524   1
  13   9   0     727     155   1
  14   9   0    2834     495   1
   0 -10   0  782389    3140  -2
   0  10   0  782389    3140   1
   1  10   0     765     181   1
   2  10   0   72121    4780   1
   3  10   0    9363     914   1
   4  10   0   61939    5161   1
  -5 -10   1    4582     699  -2
   5  10   0    4582     699   1
  -6   3  13   10409     872  -3
   6  10   0   10409     872   1
  -7   3  13    2497     331  -3
   7  10   0    2497     331   1
  -8   3  13   21610    1958  -3
   8  10   0   21610    1958   1
   9  10   0     466     245   1
  10  10   0     664     251   1
 -11 -10   2    8751    1446  -2
  11  10   0    8751    1446   1
  12  10   0     505     178   1
  13  10   0     414     231   1
  14  10   0    1911     524   1
   1  11   0   40611    1483   1
   2  11   0    1150     195   1
  -3   3  14    6384    1616  -3
   3  11   0    6384    1616   1
  -4   3  14   26432    2059  -3
   4  11   0   26432    2059   1
  -5 -11   1    7141     825  -2
  -5   3  14    7141     825  -3
   5  11   0    7141     825   1
   6  11   0   17535    1497   1
   7  11   0     853     375   1
   8  11   0   23435    2368   1
   9  11   0    2169     406   1
  10  11   0     678     215   1
 -11 -11   2    1333     254  -2
  11  11   0    1333     254   1
  12  11   0     565     236   1
  13  11   0     953     235   1
  14  11   0     986     316   1
   0 -12   0   16504    1100  -2
   0   3  15   16504    1100  -3
   0  12   0   16504    1100   1
  -1   3  15    9487     617  -3
   1  12   0    9487     617   1
   2  12   0   67876    8316   1
   3  12   0   12417    2633   1
   4  12   0    2164     687   1
  -5 -12   1    4255     606  -2
   5  12   0    4255     606   1
   6  12   0   39065    2522   1
   7  12   0    3709     711   1
   8  12   0    2069     611   1
   9  12   0   15816    1218   1
  10  12   0    5324     604   1
 -11 -12   2     863     599  -2
  11  12   0     863     599   1
  12  12   0    1009     304   1
 -13   4  16    1304     362  -3
  13  12   0    1304     362   1
   1  13   0   31466    1390   1
   2  13   0     212     140   1
   3  13   0     948     368   1
   4  13   0    2523     500   1
  -5 -13   1   17050    1346  -2
   5  13   0   17050    1346   1
   6  13   0   16283    1743   1
   7  13   0    3733     748   1
   8  13   0   15373    4294   1
   9  13   0    5940     823   1
 -10   4  17     633     206  -3
  10  13   0     633     206   1
 -11 -13   2    1831     838  -2
 -11   4  17    1831     838  -3
  11  13   0    1831     838   1
 -12   4  17    3690     928  -3
  12  13   0    3690     928   1
  13  13   0     802     176   1
   0 -14   0   44238    2440  -2
   0  14   0   44238    2440   1
   1  14   0   32505    2010   1
   2  14   0    9998    1062   1
   3  14   0   17495    1824   1
   4  14   0    9119    1013   1
  -5 -14   1    7625    1071  -2
   5  14   0    7625    1071   1
  -6   4  18   28660    1978  -3
   6  14   0   28660    1978   1
  -7   4  18    3468    1311  -3
   7  14   0    3468    1311   1
  -8   4  18    6855     856  -3
   8  14   0    6855     856   1
   9  14   0    4954     673   1
  10  14   0    6705    1674   1
 -11 -14   2    2770     620  -2
  11  14   0    2770     620   1
  12  14   0    1705     693   1
  13  14   0     469     153   1
   1  15   0     569     119   1
   2  15   0    2038     888   1
  -3   4  19     443     284  -3
   3  15   0     443     284   1
  -4   4  19    8213    1342  -3
   4  15   0    8213    1342   1
  -5 -15   1    9196    1247  -2
  -5   4  19    9196    1247  -3
   5  15   0    9196    1247   1
   6  15   0   34905    2031   1
   7  15   0    8404    1052   1
   8  15   0    2103     773   1
   9  15   0    3628     551   1
  10  15   0    1816    1304   1
 -11 -15   2     746     223  -2
  11  15   0     746     223   1
  12  15   0    1984     561   1
   0 -16   0     701     821  -2
   0   4  20     701     821  -3
   0  16   0     701     821   1
  -1   4  20    1241     259  -3
   1  16   0    1241     259   1
   2  16   0   70576    4031   1
   3  16   0    1068     307   1
   4  16   0   18192    2068   1
  -5 -16   1    3546     521  -2
   5  16   0    3546     521   1
   6  16   0   52020    2680   1
   7  16   0     529     354   1
   8  16   0    3579     653   1
   9  16   0    4848     797   1
  10  16   0    1242     320   1
 -11 -16   2    5608     621  -2
  11  16   0    5608     621   1
  12  16   0    2989     593   1
   1  17   0    6198     847   1
   2  17   0     590     149   1
   3  17   0    1538     573   1
   4  17   0   31572    2634   1
  -5 -17   1    1772     431  -2
   5  17   0    1772     431   1
   6  17   0    1951     625   1
   7  17   0    7859    1050   1
   8  17   0     819    1346   1
   9  17   0     359     325   1
 -10   5  22    6073     889  -3
  10  17   0    6073     889   1
 -11 -17   2    1555     684  -2
 -11   5  22    1555     684  -3
  11  17   0    1555     684   1
 -12   5  22     551     163  -3
  12  17   0     551     163   1
   0 -18   0  137678   18783  -2
   0  18   0  137678   18783   1
   1  18   0    9093    1301   1
   2  18   0    3600     546   1
   3  18   0     879     800   1
   4  18   0    3730     677   1
  -5 -18   1    9364    1574  -2
   5  18   0    9364    1574   1
  -6   5  23    2136     503  -3
   6  18   0    2136     503   1
  -7   5  23    1578     533  -3
   7  18   0    1578     533   1
  -8   5  23     804     255  -3
   8  18   0     804     255   1
   9  18   0     879     259   1
  10  18   0    2430     582   1
 -11 -18   2    1688     443  -2
  11  18   0    1688     443   1
   1  19   0    3491     663   1
   2  19   0    3535     675   1
  -3   5  24    9241    1060  -3
   3  19   0    9241    1060   1
  -4   5  24   14428    1070  -3
   4  19   0   14428    1070   1
  -5 -19   1    7451     982  -2
  -5   5  24    7451     982  -3
   5  19   0    7451     982   1
   6  19   0   10789    1451   1
   7  19   0     822     191   1
   8  19   0    1055     274   1
   9  19   0     364     329   1
  10  19   0     785     228   1
 -11 -19   2     666     383  -2
  11  19   0     666     383   1
   0 -20   0   18588    4657  -2
   0   5  25   18588    4657  -3
   0  20   0   18588    4657   1
  -1   5  25    9985    1415  -3
   1  20   0    9985    1415   1
   2  20   0    3298     588   1
   3  20   0   22612    5519   1
   4  20   0    4634     667   1
  -5 -20   1    1835     674  -2
   5  20   0    1835     674   1
   6  20   0     733     353   1
   7  20   0     483     367   1
   8  20   0     650     263   1
   9  20   0     796     487   1
  10  20   0     917     307   1
   1  21   0    4373     678   1
   2  21   0     434     461   1
   3  21   0    1479     712   1
   4  21   0    6603    1181   1
  -5 -21   1    8708    1072  -2
   5  21   0    8708    1072   1
   6  21   0    1449     387   1
   7  21   0     981     241   1
   8  21   0     944     400   1
   9  21   0     712     275   1
 -10   6  27    1034     249  -3
  10  21   0    1034     249   1
   0 -22   0    8333    1153  -2
   0  22   0    8333    1153   1
   1  22   0   20590    1425   1
   2  22   0    1464     266   1
   3  22   0     549     205   1
   4  22   0    3176     517   1
  -5 -22   1    1086     421  -2
   5  22   0    1086     421   1
   6  22   0     552     247   1
  -7   6  28     875     619  -3
   7  22   0     875     619   1
  -8   6  28     629     233  -3
   8  22   0     629     233   1
   9  22   0    1414     744   1
   1  23   0    3236     616   1
   2  23   0     430     159   1
  -3   6  29    1174     227  -3
   3  23   0    1174     227   1
  -4   6  29     354     188  -3
   4  23   0     354     188   1
  -5 -23   1    1285     644  -2
  -5   6  29    1285     644  -3
   5  23   0    1285     644   1
   6  23   0    1789     503   1
   7  23   0     853     534   1
   8  23   0     445     355   1
   0 -24   0     545     215  -2
   0   6  30     545     215  -3
   0  24   0     545     215   1
  -1   6  30     253     191  -3
   1  24   0     253     191   1
   2  24   0     454     174   1
   3  24   0     888     194   1
   4  24   0    1024     317   1
  -5 -24   1    1316     288  -2
   5  24   0    1316     288   1
   6  24   0    3478     798   1
   7  24   0    1695     487   1
   8  24   0    2347     474   1
   1  25   0     737     210   1
   2  25   0     526     487   1
   3  25   0     500     289   1
   4  25   0     524     266   1
  -5 -25   1     466     216  -2
   5  25   0     466     216   1
   6  25   0    3029     699   1
   7  25   0    1110     446   1
   0 -26   0    7035    1269  -2
   0  26   0    7035    1269   1
   1  26   0     865     321   1
   2  26   0     612     398   1
   3  26   0     856     352   1
   4  26   0     789     598   1
  -5 -26   1    1693    1082  -2
   5  26   0    1693    1082   1
   6  26   0    1858     855   1
   1  27   0     519     244   1
   2  27   0    1270     977   1
  -3   7  34     886     600  -3
   3  27   0     886     600   1
  -4   7  34     551     570  -3
   4  27   0     551     570   1
   0 -28   0    1604     826  -2
   0   7  35    1604     826  -3
   0  28   0    1604     826   1
  -1   7  35     660     230  -3
   1  28   0     660     230   1
   2  28   0     802     575   1
  15   0   0     771     202  -3
 -15   1   1     771     202   1
  14   0   0     735     189  -3
 -14   1   1     735     189   1
  13   0   0    1246     869  -3
 -13   1   1    1246     869   1
 -12   1   1     289     176   1
  11  -1  -1    7017     596  -2
 -11   1   1    7017     596   1
 -10   1   1    2521     518   1
  -9   1   1    2445     331   1
  -8   1   1   33904    1615   1
  -7   1   1     789     181   1
  -6   1   1   36400    1404   1
   5  -1   0   14503     565  -2
  -5   1   1   14503     565   1
  -4   1   1  209400    3576   1
  -3   1   1  622622    3760   1
  -2   1   1   14268     445   1
   1   1   1   48152     866  -3
  -1   1   1   48152     866   1
   0  -1   1      39      42  -2
   0   1   1      39      42  -3
   0   1   1      39      42   1
  -1   1   1   31281     931  -3
   1   1   1   31281     931   1
   2   1   1  149826    2229   1
   3   1   1  537552    4027   1
   4   1   1   79178    1307   1
  -5  -1   2    8755     522  -2
   5   1   1    8755     522   1
   6   1   1   29446    1361   1
   7   1   1    4996     512   1
   8   1   1   24285    1464   1
   9   1   1    1935     537   1
  10   1   1    5684     797   1
 -11  -1   3    5745     621  -2
  11   1   1    5745     621   1
  12   1   1    2721     481   1
 -13   2   2    1559     337  -3
  13   1   1    1559     337   1
 -14   2   2    1001     196  -3
  14   1   1    1001     196   1
 -15   2   2     658     379  -3
  15   1   1     658     379   1
 -15   2   1    1514     321   1
 -14   2   1    1764     366   1
 -13   2   1    2114     579   1
 -12   2   1    1565     500   1
  11  -2  -1     844     181  -2
 -11   2   1     844     181   1
 -10   2   1    5368     842   1
  -9   2   1    1937     345   1
  -8   2   1    3980     944   1
  -7   2   1   42620    2290   1
  -6   2   1   74061    1992   1
   5  -2   0   77197    1635  -2
  -5   2   1   77197    1635   1
   4   1   2  284045    3237  -3
  -4   2   1  284045    3237   1
   3   1   2  141157    1776  -3
  -3   2   1  141157    1776   1
  -2   2   1  124242    1993   1
  -1   2   1   23981     596   1
   0  -2   1     -20      20  -2
   0   2   1     -20      20   1
   1   2   1    5949     152   1
   2   2   1   72252    1310   1
   3   2   1  153730    2070   1
   4   2   1  190344    3047   1
  -5  -2   2  133944    2007  -2
   5   2   1  133944    2007   1
   6   2   1  185219    3171   1
   7   2   1   63967    2075   1
   8   2   1    2981    2160   1
   9   2   1   14402    2203   1
 -10   2   3    5642     844  -3
  10   2   1    5642     844   1
 -11  -2   3     718     209  -2
 -11   2   3     718     209  -3
  11   2   1     718     209   1
 -12   2   3    1203     293  -3
  12   2   1    1203     293   1
  13   2   1    2886     490   1
  14   2   1    3262     448   1
  15   2   1     785     197   1
 -15   3   1     912     179   1
 -14   3   1     985     196   1
 -13   3   1     805     226   1
 -12   3   1    2916     569   1
  11  -3  -1    8412     855  -2
 -11   3   1    8412     855   1
 -10   3   1   10627    1284   1
  -9   3   1    1699     433   1
   8   1   3   31513    2083  -3
  -8   3   1   31513    2083   1
   7   1   3   44401    2060  -3
  -7   3   1   44401    2060   1
   6   1   3  240460    4613  -3
  -6   3   1  240460    4613   1
   5  -3   0   12258     545  -2
  -5   3   1   12258     545   1
  -4   3   1   13263     462   1
  -3   3   1  190212    2936   1
  -2   3   1  980194   15152   1
  -1   3   1   67995    1622   1
   0  -3   1  103187    1465  -2
   0   3   1  103187    1465   1
   1   3   1  116496    9161   1
   2   3   1  334521    4975   1
   3   3   1   78199    1244   1
   4   3   1  189493    5728   1
  -5  -3   2  233854    3835  -2
   5   3   1  233854    3835   1
  -6   2   4   33046    1469  -3
   6   3   1   33046    1469   1
  -7   2   4   28274    2209  -3
   7   3   1   28274    2209   1
  -8   2   4   22741    1687  -3
   8   3   1   22741    1687   1
   9   3   1    5287     646   1
  10   3   1    9557    1099   1
 -11  -3   3    1596     373  -2
  11   3   1    1596     373   1
  12   3   1    3373     566   1
  13   3   1    1271     426   1
  14   3   1     975     418   1
  15   3   1     907     208   1
 -15   4   1    1270     255   1
 -14   4   1    1603     316   1
 -13   4   1    1046     244   1
 -12   4   1    2316     494   1
  11  -4  -1    2142     412  -2
  11   1   4    2142     412  -3
 -11   4   1    2142     412   1
  10   1   4   16654    1020  -3
 -10   4   1   16654    1020   1
  -9   4   1    8773    1155   1
  -7   4   1   13960    1239   1
  -6   4   1   37550    1461   1
   5  -4   0    1865     123  -2
  -5   4   1    1865     123   1
  -4   4   1   28499     768   1
  -3   4   1     434      86   1
  -2   4   1  377928    5292   1
  -1   4   1   18020    3110   1
   0  -4   1    3406     524  -2
   0   4   1    3406     524   1
   1   4   1   22778    1736   1
   2   4   1   47489    1637   1
  -3   2   5     376      73  -3
   3   4   1     376      73   1
  -4   2   5   75761    1353  -3
   4   4   1   75761    1353   1
  -5  -4   2   91651    2170  -2
  -5   2   5   91651    2170  -3
   5   4   1   91651    2170   1
   6   4   1   32283    1340   1
   7   4   1    2326     643   1
   8   4   1   78987    3068   1
   9   4   1   47822    2231   1
  10   4   1   19338    1106   1
 -11  -4   3    5928     631  -2
  11   4   1    5928     631   1
  12   4   1     973     222   1
  13   4   1    1526     368   1
  14   4   1     794     189   1
  15   4   1    1083     275   1
  14   1   5     656     152  -3
 -14   5   1     656     152   1
  13   1   5     690     233  -3
 -13   5   1     690     233   1
 -12   5   1    6174    1100   1
  11  -5  -1    4458     539  -2
 -11   5   1    4458     539   1
 -10   5   1    8249     926   1
  -9   5   1     941     208   1
  -8   5   1   24311    3014   1
  -7   5   1    5517    1025   1
  -6   5   1    6368     708   1
   5  -5   0    2706     175  -2
  -5   5   1    2706     175   1
  -4   5   1   39293    2827   1
  -3   5   1    1091     155   1
  -2   5   1   41470    1112   1
   0  -5   1   50603    1088  -2
   0   2   6   50603    1088  -3
   0   5   1   50603    1088   1
  -1   2   6  193509    2976  -3
   1   5   1  193509    2976   1
   2   5   1    1575     310   1
   3   5   1    1295     178   1
   4   5   1     705     106   1
  -5  -5   2    2658     194  -2
   5   5   1    2658     194   1
   6   5   1   14728    1026   1
   7   5   1   17916    1269   1
   8   5   1    6723     840   1
   9   5   1    3796     719   1
  10   5   1     709     174   1
 -11  -5   3    6088     747  -2
  11   5   1    6088     747   1
  12   5   1    6530     841   1
 -13   3   7     575     243  -3
  13   5   1     575     243   1
 -14   3   7    1476     263  -3
  14   5   1    1476     263   1
 -14   6   1     212     285   1
 -13   6   1    1058     221   1
 -12   6   1    1759     465   1
  11  -6  -1    2247     424  -2
 -11   6   1    2247     424   1
 -10   6   1   18196    1048   1
  -9   6   1    3399     545   1
  -8   6   1    8532    1553   1
  -7   6   1    2647     384   1
  -6   6   1    8146     778   1
   5  -6   0   13822     829  -2
  -5   6   1   13822     829   1
   4   2   7   29706     969  -3
  -4   6   1   29706     969   1
   3   2   7   17363     586  -3
  -3   6   1   17363     586   1
  -2   6   1    6776     765   1
  -1   6   1   35796    2115   1
   0  -6   1    1538     247  -2
   0   6   1    1538     247   1
   1   6   1   31389     443   1
   2   6   1   32233    1110   1
   3   6   1    3962     217   1
   4   6   1    2535     369   1
  -5  -6   2    2714     220  -2
   5   6   1    2714     220   1
   6   6   1   11617     791   1
   7   6   1     948     421   1
   8   6   1    1166     587   1
   9   6   1   10334    1192   1
 -10   3   8   53538    2491  -3
  10   6   1   53538    2491   1
 -11  -6   3    2831     443  -2
 -11   3   8    2831     443  -3
  11   6   1    2831     443   1
 -12   3   8     594     193  -3
  12   6   1     594     193   1
  13   6   1     628     423   1
  14   6   1    5364    1264   1
 -14   7   1    1394     333   1
 -13   7   1     907     200   1
 -12   7   1     450     200   1
  11  -7  -1     853     156  -2
 -11   7   1     853     156   1
 -10   7   1    4045     671   1
  -9   7   1    3811     516   1
   8   2   8   26757    1619  -3
  -8   7   1   26757    1619   1
   7   2   8    2281    1051  -3
  -7   7   1    2281    1051   1
   6   2   8    3025     416  -3
  -6   7   1    3025     416   1
   5  -7   0   32946    1351  -2
  -5   7   1   32946    1351   1
  -4   7   1    8681     492   1
  -3   7   1    2396     142   1
  -2   7   1   81254    1810   1
  -1   7   1  198450    5690   1
   0  -7   1    9443     407  -2
   0   7   1    9443     407   1
   1   7   1  184197   11427   1
   2   7   1   10136    1398   1
   3   7   1    1931     354   1
   4   7   1    2259     174   1
  -5  -7   2   24884    1270  -2
   5   7   1   24884    1270   1
  -6   3   9     482     114  -3
   6   7   1     482     114   1
  -7   3   9   28384    3371  -3
   7   7   1   28384    3371   1
  -8   3   9    5984    2116  -3
   8   7   1    5984    2116   1
   9   7   1    8015    1176   1
  10   7   1     970     237   1
 -11  -7   3    5297     606  -2
  11   7   1    5297     606   1
  12   7   1    1052     227   1
  13   7   1    2341     461   1
  14   7   1    1557     477   1
 -14   8   1     475     276   1
 -13   8   1    1658     360   1
 -12   8   1     746     195   1
  11  -8  -1     611     271  -2
  11   2   9     611     271  -3
 -11   8   1     611     271   1
  10   2   9    3290     512  -3
 -10   8   1    3290     512   1
  -9   8   1     234     236   1
  -8   8   1    2296     506   1
  -7   8   1    1328     448   1
  -6   8   1   35089    1498   1
   5  -8   0    7067     663  -2
  -5   8   1    7067     663   1
  -4   8   1   60339    3109   1
  -3   8   1    1976     735   1
  -2   8   1   47092    2102   1
  -1   8   1    1917     362   1
   0  -8   1  320179    4209  -2
   0   8   1  320179    4209   1
   1   8   1    1408     239   1
   2   8   1    2062     270   1
  -3   3  10   13193     629  -3
   3   8   1   13193     629   1
  -4   3  10    4279     539  -3
   4   8   1    4279     539   1
  -5  -8   2    9112     695  -2
  -5   3  10    9112     695  -3
   5   8   1    9112     695   1
   6   8   1    6429     687   1
   7   8   1     949     208   1
   8   8   1    8258    2895   1
   9   8   1    1466     369   1
  10   8   1    1358     391   1
 -11  -8   3    5924     808  -2
  11   8   1    5924     808   1
  12   8   1    1174     388   1
  13   8   1    3501     726   1
  14   8   1    2906     482   1
  14   2  10    2563     618  -3
 -14   9   1    2563     618   1
  13   2  10    1747     390  -3
 -13   9   1    1747     390   1
 -12   9   1    1254     439   1
  11  -9  -1     986     260  -2
 -11   9   1     986     260   1
 -10   9   1    2029     342   1
  -9   9   1    2675     738   1
  -8   9   1    5982    1254   1
  -7   9   1    2270     579   1
  -6   9   1     953     116   1
   5  -9   0    7861     782  -2
  -5   9   1    7861     782   1
  -4   9   1   29891    2843   1
  -3   9   1     831     478   1
  -2   9   1    1076     202   1
   1   3  11   28739    1279  -3
  -1   9   1   28739    1279   1
   0  -9   1     769      89  -2
   0   3  11     769      89  -3
   0   9   1     769      89   1
  -1   3  11   25161    1978  -3
   1   9   1   25161    1978   1
   2   9   1  104794    2575   1
   3   9   1   44622    3052   1
   4   9   1    7194     613   1
  -5  -9   2   12698     639  -2
   5   9   1   12698     639   1
   6   9   1    4923     701   1
   7   9   1    3807     675   1
   8   9   1   17665    5467   1
   9   9   1   16612    1627   1
  10   9   1    3193     428   1
 -11  -9   3    1775     676  -2
  11   9   1    1775     676   1
  12   9   1    1080     453   1
 -13   4  12     251     146  -3
  13   9   1     251     146   1
 -14   4  12     962     399  -3
  14   9   1     962     399   1
 -14  10   1     874     245   1
 -13  10   1    1289     428   1
 -12  10   1     554     156   1
  11 -10  -1     748     268  -2
 -11  10   1     748     268   1
 -10  10   1    1416     220   1
  -9  10   1     715     298   1
  -8  10   1    1090     730   1
  -7  10   1     466     345   1
  -6  10   1   10306    1023   1
   5 -10   0    4796     804  -2
  -5  10   1    4796     804   1
   4   3  12   63488    4084  -3
  -4  10   1   63488    4084   1
   3   3  12    4839     890  -3
  -3  10   1    4839     890   1
   2   3  12    3592     491  -3
  -2  10   1    3592     491   1
  -1  10   1   34518    1586   1
   0 -10   1   29201    1432  -2
   0  10   1   29201    1432   1
   1  10   1   28392    3876   1
   2  10   1    3912     452   1
   3  10   1   20881    5090   1
   4  10   1   45370    2609   1
  -5 -10   2    5267     832  -2
   5  10   1    5267     832   1
   6  10   1     625     162   1
   7  10   1     482     235   1
   8  10   1   40550    3353   1
   9  10   1    3047     467   1
 -10   4  13    3172     446  -3
  10  10   1    3172     446   1
 -11 -10   3     740     175  -2
 -11   4  13     740     175  -3
  11  10   1     740     175   1
 -12   4  13     925     476  -3
  12  10   1     925     476   1
  13  10   1    1354     681   1
  14  10   1     986     247   1
 -14  11   1    2894     602   1
 -13  11   1    3358     844   1
 -12  11   1    1918     560   1
  11 -11  -1    2763     428  -2
 -11  11   1    2763     428   1
 -10  11   1    1162     226   1
  -9  11   1     750     188   1
   8   3  13    1449     505  -3
  -8  11   1    1449     505   1
   7   3  13    1152     220  -3
  -7  11   1    1152     220   1
   6   3  13   16903    2235  -3
  -6  11   1   16903    2235   1
   5 -11   0    6326    1008  -2
  -5  11   1    6326    1008   1
  -4  11   1   25971    1659   1
  -3  11   1   17157     984   1
  -2  11   1   34893     873   1
  -1  11   1    5863     639   1
   0 -11   1   45095    1224  -2
   0  11   1   45095    1224   1
   1  11   1    3886     937   1
   2  11   1   27798    3445   1
   3  11   1   22284    2062   1
   4  11   1   21649    2242   1
  -5 -11   2    8100     812  -2
   5  11   1    8100     812   1
  -6   4  14   15287    1497  -3
   6  11   1   15287    1497   1
  -7   4  14    3930     695  -3
   7  11   1    3930     695   1
  -8   4  14     839     141  -3
   8  11   1     839     141   1
   9  11   1   53075    2261   1
  10  11   1    1131     356   1
 -11 -11   3    6287     806  -2
  11  11   1    6287     806   1
  12  11   1    1431     384   1
  13  11   1    1878     397   1
 -13  12   1     936     263   1
 -12  12   1     721     223   1
  11 -12  -1    1503     328  -2
  11   3  14    1503     328  -3
 -11  12   1    1503     328   1
  10   3  14     649     201  -3
 -10  12   1     649     201   1
   9   3  14     918     384  -3
  -9  12   1     918     384   1
  -8  12   1   13003    2438   1
  -7  12   1    1356     403   1
  -6  12   1   33783    2757   1
   5 -12   0    4666     636  -2
  -5  12   1    4666     636   1
  -4  12   1    2721     436   1
  -3  12   1   13307     691   1
  -2  12   1   43718    4370   1
  -1  12   1   12707     738   1
   0 -12   1   27030    1152  -2
   0  12   1   27030    1152   1
   1  12   1   13095     708   1
   2  12   1   35100    4665   1
  -3   4  15     975     574  -3
   3  12   1     975     574   1
  -4   4  15   10364    1326  -3
   4  12   1   10364    1326   1
  -5 -12   2    1052     295  -2
  -5   4  15    1052     295  -3
   5  12   1    1052     295   1
   6  12   1   10300    1280   1
   7  12   1     609     282   1
   8  12   1    9131    1261   1
   9  12   1    4675     763   1
  10  12   1     775     325   1
 -11 -12   3   10091     837  -2
  11  12   1   10091     837   1
  12  12   1     559     186   1
  13  12   1     884     332   1
  13   3  15    3780     788  -3
 -13  13   1    3780     788   1
 -12  13   1    1984     606   1
  11 -13  -1    1947     458  -2
 -11  13   1    1947     458   1
 -10  13   1     789     246   1
  -9  13   1    5722     808   1
  -8  13   1   27735    2393   1
  -7  13   1    2839     810   1
  -6  13   1   15387    2121   1
   5 -13   0   16549    2363  -2
  -5  13   1   16549    2363   1
  -4  13   1    2610     425   1
  -3  13   1    1791     302   1
  -2  13   1    1039     990   1
   1   4  16    7359     784  -3
  -1  13   1    7359     784   1
   0 -13   1    1056     139  -2
   0   4  16    1056     139  -3
   0  13   1    1056     139   1
  -1   4  16    8056     766  -3
   1  13   1    8056     766   1
   2  13   1    1383     456   1
   3  13   1   13087    2969   1
   4  13   1    3872     594   1
  -5 -13   2    6370     898  -2
   5  13   1    6370     898   1
   6  13   1    3933     706   1
   7  13   1     780     339   1
   8  13   1    8340    1078   1
   9  13   1    4945     947   1
  10  13   1    8705    1338   1
 -11 -13   3     929     218  -2
  11  13   1     929     218   1
  12  13   1    1998     487   1
 -13   5  17     872     245  -3
  13  13   1     872     245   1
 -13  14   1    1659     597   1
 -12  14   1    2067     470   1
  11 -14  -1     894     240  -2
 -11  14   1     894     240   1
 -10  14   1    5193    1562   1
  -9  14   1    6041     949   1
  -8  14   1    3774     645   1
  -7  14   1    5440     964   1
  -6  14   1   27017    2112   1
   5 -14   0    6241    1290  -2
  -5  14   1    6241    1290   1
   4   4  17    8088    1033  -3
  -4  14   1    8088    1033   1
   3   4  17   20279    2811  -3
  -3  14   1   20279    2811   1
   2   4  17   17172    1395  -3
  -2  14   1   17172    1395   1
  -1  14   1    7311     730   1
   0 -14   1     527     138  -2
   0  14   1     527     138   1
   1  14   1    6588     730   1
   2  14   1    1040     238   1
   3  14   1   13956    4451   1
   4  14   1     426     315   1
  -5 -14   2   21431    1851  -2
   5  14   1   21431    1851   1
   6  14   1   10095    1340   1
   7  14   1   11225    1873   1
   8  14   1    3062    1178   1
   9  14   1   15385    1622   1
 -10   5  18    3384     650  -3
  10  14   1    3384     650   1
 -11 -14   3     647     353  -2
 -11   5  18     647     353  -3
  11  14   1     647     353   1
 -12   5  18    1152     280  -3
  12  14   1    1152     280   1
  13  14   1    2440     560   1
 -12  15   1    3686     576   1
  11 -15  -1    1073     791  -2
 -11  15   1    1073     791   1
 -10  15   1    3756     560   1
  -9  15   1    3619     414   1
   8   4  18    2248     756  -3
  -8  15   1    2248     756   1
   7   4  18    8373    3694  -3
  -7  15   1    8373    3694   1
   6   4  18   34727    2505  -3
  -6  15   1   34727    2505   1
   5 -15   0    9719    1218  -2
  -5  15   1    9719    1218   1
  -4  15   1    8909    1273   1
  -3  15   1     552     200   1
  -2  15   1   57322    2264   1
  -1  15   1   41424    2237   1
   0 -15   1    2762     406  -2
   0  15   1    2762     406   1
   1  15   1   41864    1759   1
   2  15   1   44002    9036   1
   3  15   1    3635    2704   1
   4  15   1   11822    1487   1
  -5 -15   2    6934     871  -2
   5  15   1    6934     871   1
  -6   5  19   20991    1331  -3
   6  15   1   20991    1331   1
  -7   5  19   12718    1401  -3
   7  15   1   12718    1401   1
  -8   5  19    1575    1204  -3
   8  15   1    1575    1204   1
   9  15   1   10394    1131   1
  10  15   1    1428     336   1
 -11 -15   3     557     208  -2
  11  15   1     557     208   1
  12  15   1    1983     696   1
 -12  16   1     679     912   1
  11 -16  -1    6208     843  -2
  11   4  19    6208     843  -3
 -11  16   1    6208     843   1
  10   4  19   14394    1865  -3
 -10  16   1   14394    1865   1
   9   4  19    4191     817  -3
  -9  16   1    4191     817   1
  -8  16   1    4654    1536   1
  -7  16   1    3246     656   1
  -6  16   1   49089    2640   1
   5 -16   0    3839     686  -2
  -5  16   1    3839     686   1
  -4  16   1   18134    1363   1
  -3  16   1     936     203   1
  -2  16   1   15070    2519   1
  -1  16   1   35000    1646   1
   0 -16   1    9577    1049  -2
   0  16   1    9577    1049   1
   1  16   1   32538    1568   1
   2  16   1   11296    1981   1
  -3   5  20    2000    1131  -3
   3  16   1    2000    1131   1
  -4   5  20    4834     967  -3
   4  16   1    4834     967   1
  -5 -16   2    8103    1290  -2
  -5   5  20    8103    1290  -3
   5  16   1    8103    1290   1
   6  16   1   21950    1429   1
   7  16   1    5651    1307   1
   8  16   1   25862    1710   1
   9  16   1    7502     846   1
  10  16   1    7303     963   1
 -11 -16   3    1736     376  -2
  11  16   1    1736     376   1
  12  16   1    1395     315   1
 -12  17   1     693     256   1
  11 -17  -1     860     170  -2
 -11  17   1     860     170   1
 -10  17   1     510     322   1
  -9  17   1     584     235   1
  -8  17   1    2748     581   1
  -7  17   1    3691    1154   1
  -6  17   1    1795     447   1
   5 -17   0    1924     550  -2
  -5  17   1    1924     550   1
  -4  17   1   33550    3046   1
  -3  17   1     378     148   1
  -2  17   1    2563     370   1
   1   5  21   24586    1759  -3
  -1  17   1   24586    1759   1
   0 -17   1     603     613  -2
   0   5  21     603     613  -3
   0  17   1     603     613   1
  -1   5  21   24332    1678  -3
   1  17   1   24332    1678   1
   2  17   1    3582     727   1
   3  17   1   21210    3087   1
   4  17   1   19137    2228   1
  -5 -17   2   24427    2072  -2
   5  17   1   24427    2072   1
   6  17   1    5471     998   1
   7  17   1    1849     404   1
   8  17   1    1979     578   1
   9  17   1    3419     553   1
  10  17   1     939     270   1
 -11 -17   3     848     269  -2
  11  17   1     848     269   1
  12  17   1     271     485   1
  11 -18  -1     983     248  -2
 -11  18   1     983     248   1
 -10  18   1    3265     687   1
  -9  18   1     464     270   1
  -8  18   1    1851     882   1
  -7  18   1     760     263   1
  -6  18   1    1749     427   1
   5 -18   0    8564     980  -2
  -5  18   1    8564     980   1
   4   5  22    3064     501  -3
  -4  18   1    3064     501   1
   3   5  22   10132    1153  -3
  -3  18   1   10132    1153   1
   2   5  22     353     124  -3
  -2  18   1     353     124   1
  -1  18   1   27463    1755   1
   0 -18   1   11003    1305  -2
   0  18   1   11003    1305   1
   1  18   1   25657    1698   1
   2  18   1     413     140   1
   3  18   1   12626    1388   1
   4  18   1    2122    1458   1
  -5 -18   2    2620     398  -2
   5  18   1    2620     398   1
   6  18   1    3896     545   1
   7  18   1    1455     840   1
   8  18   1     991     273   1
   9  18   1    1857     404   1
 -10   6  23     710     445  -3
  10  18   1     710     445   1
 -11 -18   3     979     306  -2
 -11   6  23     979     306  -3
  11  18   1     979     306   1
  11 -19  -1     956     255  -2
 -11  19   1     956     255   1
 -10  19   1    1099     284   1
  -9  19   1     679     226   1
   8   5  23    1049     318  -3
  -8  19   1    1049     318   1
   7   5  23     775     242  -3
  -7  19   1     775     242   1
   6   5  23    9623    1266  -3
  -6  19   1    9623    1266   1
   5 -19   0    7514    1032  -2
  -5  19   1    7514    1032   1
  -4  19   1   14562    1116   1
  -3  19   1    4719    2355   1
  -2  19   1    4354     871   1
  -1  19   1   55868    3578   1
   0 -19   1    7128     937  -2
   0  19   1    7128     937   1
   1  19   1   55787    2402   1
   2  19   1    4082     703   1
   3  19   1    2399     627   1
   4  19   1   19949    1071   1
  -5 -19   2    7243    1026  -2
   5  19   1    7243    1026   1
  -6   6  24    4752    1310  -3
   6  19   1    4752    1310   1
  -7   6  24     943     232  -3
   7  19   1     943     232   1
  -8   6  24     836     378  -3
   8  19   1     836     378   1
   9  19   1    2140     434   1
  10  19   1    1261     669   1
 -11 -19   3     239     175  -2
  11  19   1     239     175   1
  10   5  24     329     406  -3
 -10  20   1     329     406   1
   9   5  24    1782     694  -3
  -9  20   1    1782     694   1
  -8  20   1    2030     507   1
  -7  20   1     452     198   1
  -6  20   1     456     180   1
   5 -20   0    3478     434  -2
  -5  20   1    3478     434   1
  -4  20   1    5218     696   1
  -3  20   1   48240    1871   1
  -2  20   1    2776    1130   1
  -1  20   1    4483     699   1
   0 -20   1    1463     267  -2
   0  20   1    1463     267   1
   1  20   1    4595     796   1
   2  20   1   13999    1124   1
  -3   6  25     831     578  -3
   3  20   1     831     578   1
  -4   6  25     206     170  -3
   4  20   1     206     170   1
  -5 -20   2    8255    1166  -2
  -5   6  25    8255    1166  -3
   5  20   1    8255    1166   1
   6  20   1     733     236   1
   7  20   1    3448     586   1
   8  20   1     884     430   1
   9  20   1     451     218   1
  10  20   1    1316     358   1
 -10  21   1     555     201   1
  -9  21   1    1011     256   1
  -8  21   1     557     265   1
  -7  21   1     980     529   1
  -6  21   1     471     245   1
   5 -21   0    8280    1201  -2
  -5  21   1    8280    1201   1
  -4  21   1    5727     779   1
  -3  21   1     808     235   1
  -2  21   1    9231    1010   1
   1   6  26    8908    1078  -3
  -1  21   1    8908    1078   1
   0 -21   1     473     160  -2
   0   6  26     473     160  -3
   0  21   1     473     160   1
  -1   6  26   10605    1281  -3
   1  21   1   10605    1281   1
   2  21   1    5040     893   1
   3  21   1     844     204   1
   4  21   1    7037    1094   1
  -5 -21   2    6553    1284  -2
   5  21   1    6553    1284   1
   6  21   1    4252     727   1
   7  21   1     493     223   1
   8  21   1     999     463   1
   9  21   1    1352     407   1
  10  21   1     726     389   1
  -9  22   1     332     164   1
  -8  22   1     641     244   1
  -7  22   1     367     320   1
  -6  22   1     741     274   1
   5 -22   0    1059     422  -2
  -5  22   1    1059     422   1
   4   6  27    2404     380  -3
  -4  22   1    2404     380   1
   3   6  27     596     313  -3
  -3  22   1     596     313   1
   2   6  27    2689     498  -3
  -2  22   1    2689     498   1
  -1  22   1    3078     427   1
   0 -22   1    1275     286  -2
   0  22   1    1275     286   1
   1  22   1    3961     982   1
   2  22   1    2220     453   1
   3  22   1    3681     550   1
   4  22   1    7465    1170   1
  -5 -22   2     848     518  -2
   5  22   1     848     518   1
   6  22   1    1364     473   1
   7  22   1    1000    1846   1
   8  22   1     835     698   1
   9  22   1     220     248   1
   8   6  28     393     200  -3
  -8  23   1     393     200   1
   7   6  28    6728    1178  -3
  -7  23   1    6728    1178   1
   6   6  28    4163     974  -3
  -6  23   1    4163     974   1
   5 -23   0    1589     283  -2
  -5  23   1    1589     283   1
  -4  23   1     565     210   1
  -3  23   1    1505     319   1
  -2  23   1    2564     492   1
  -1  23   1    1479    1017   1
   0 -23   1     867     197  -2
   0  23   1     867     197   1
   1  23   1    1088     334   1
   2  23   1     803     394   1
   3  23   1     357     207   1
   4  23   1    8043    1089   1
  -5 -23   2     705     210  -2
   5  23   1     705     210   1
   6  23   1     945     304   1
  -7   7  29     538     371  -3
   7  23   1     538     371   1
  -8   7  29     152     168  -3
   8  23   1     152     168   1
  -8  24   1     543     167   1
  -7  24   1    2010     891   1
  -6  24   1    3710     561   1
   5 -24   0    1356     508  -2
  -5  24   1    1356     508   1
  -4  24   1    1360     441   1
  -3  24   1     940     228   1
  -2  24   1     266     158   1
  -1  24   1     643     236   1
   0 -24   1    6462     700  -2
   0  24   1    6462     700   1
   1  24   1     205     149   1
   2  24   1     426     227   1
  -3   7  30     718     608  -3
   3  24   1     718     608   1
  -4   7  30    1250     271  -3
   4  24   1    1250     271   1
  -5 -24   2    2083     426  -2
  -5   7  30    2083     426  -3
   5  24   1    2083     426   1
   6  24   1     675     286   1
   7  24   1     628     857   1
   8  24   1    1033     280   1
  -7  25   1     570     236   1
  -6  25   1    3572    1991   1
   5 -25   0      36    1340  -2
  -5  25   1      36    1340   1
  -4  25   1     -12     403   1
  -3  25   1     552     195   1
  -2  25   1     386     125   1
  -1  25   1    1110     222   1
   0 -25   1     719     255  -2
   0   7  31     719     255  -3
   0  25   1     719     255   1
  -1   7  31    1103     231  -3
   1  25   1    1103     231   1
   2  25   1     552     347   1
   3  25   1     833     914   1
   4  25   1     735     557   1
  -5 -25   2    1221     337  -2
   5  25   1    1221     337   1
   6  25   1    2126     509   1
   7  25   1     759     262   1
  -6  26   1    2794    1379   1
   5 -26   0   10429    2355  -2
  -5  26   1   10429    2355   1
   4   7  32     379     678  -3
  -4  26   1     379     678   1
   3   7  32     549     210  -3
  -3  26   1     549     210   1
   2   7  32     599     253  -3
  -2  26   1     599     253   1
  -1  26   1     689     711   1
   0 -26   1    1463    1051  -2
   0  26   1    1463    1051   1
   1  26   1     489     258   1
   2  26   1     777     253   1
   3  26   1     773     386   1
   4  26   1    1135     476   1
  -5 -26   2     269     350  -2
   5  26   1     269     350   1
   6  26   1    2023    1415   1
  -4  27   1    1387     740   1
  -3  27   1    1529     734   1
  -2  27   1    1161     875   1
  -1  27   1    1221     493   1
   0 -27   1     800     248  -2
   0  27   1     800     248   1
   1  27   1     623     299   1
   2  27   1    1095     437   1
   3  27   1      27     330   1
   4  27   1     492     719   1
  -2  28   1     465     613   1
  -1  28   1    1004     993   1
   0 -28   1     340     587  -2
   0  28   1     340     587   1
   1  28   1    1381     310   1
   2  28   1    1672     998   1
 -15   0   2     811     405   1
 -14   0   2    5814    1043   1
 -13   0   2     649     341   1
 -12   0   2    3542     593   1
  11   0   0   13158    1962  -2
 -11   0   2   13158    1962   1
 -10   0   2    6735    1213   1
  -9   0   2     867     727   1
   8   1  -1   37083    3499  -3
  -8   0   2   37083    3499   1
   7   1  -1    1280     482  -3
  -7   0   2    1280     482   1
   6   1  -1    4119     822  -3
  -6   0   2    4119     822   1
  -5   0   2   41299    1666   1
  -4   0   2   38095    1146   1
  -3   0   2  311753    2437   1
  -2   0   2   10995     532   1
  -1   0   2  126428    4040   1
   0   0   2     107      46  -2
   0   0   2     107      46   1
   1   0   2   95204    1910   1
   2   0   2    6258     434   1
   3   0   2  129565    2378   1
   4   0   2  105761    2118   1
   5   0   2    3391     273   1
  -6   2   0     952     900  -3
   6   0   2     952     900   1
  -7   2   0    9974    1396  -3
   7   0   2    9974    1396   1
  -8   2   0   21958    2418  -3
   8   0   2   21958    2418   1
   9   0   2    2286     375   1
  10   0   2    8675    1320   1
 -11   0   4     699     414  -2
  11   0   2     699     414   1
  12   0   2    5019     770   1
  13   0   2    1504    1462   1
  14   0   2    6298    1016   1
  15   0   2      17     561   1
 -15   1   2     903     162   1
 -14   1   2     769     220   1
 -13   1   2    3758     530   1
  12   1   0    1025     202  -3
 -12   1   2    1025     202   1
  11  -1   0    7138     586  -2
  11   1   0    7138     586  -3
 -11   1   2    7138     586   1
  10   1   0    6650     929  -3
 -10   1   2    6650     929   1
  -9   1   2    2315     433   1
  -8   1   2   15065    1460   1
  -7   1   2    2436     799   1
  -6   1   2   32510    1047   1
   5  -1   1   10112     530  -2
  -5   1   2   10112     530   1
  -4   1   2   80717    1692   1
  -3   1   2 1510288   22203   1
  -2   1   2   58650    1003   1
  -1   1   2   71229    1267   1
   0  -1   2    2638     383  -2
   0   1   2    2638     383   1
   1   1   2   18314     379   1
   2   1   2    1700     111   1
  -3   2   1 1375126   12029  -3
   3   1   2 1375126   12029   1
  -4   2   1  240209    3411  -3
   4   1   2  240209    3411   1
  -5  -1   3   47141    1134  -2
   5   1   2   47141    1134   1
   6   1   2   12468    1033   1
   7   1   2    3422     741   1
   8   1   2    2548     495   1
   9   1   2    3301     405   1
  10   1   2   14375    1005   1
 -11  -1   4    7536     703  -2
  11   1   2    7536     703   1
  12   1   2    1983     346   1
  13   1   2     718     299   1
  14   1   2    1743     716   1
  15   1   2     956     204   1
  15   1   1     704     198  -3
 -15   2   2     704     198   1
  14   1   1    2040     430  -3
 -14   2   2    2040     430   1
  13   1   1    2058     372  -3
 -13   2   2    2058     372   1
 -12   2   2     921     298   1
  11  -2   0     871     206  -2
 -11   2   2     871     206   1
 -10   2   2    4218     692   1
  -9   2   2   20566    1682   1
  -8   2   2   18908    2367   1
  -7   2   2   39665   10130   1
  -6   2   2  190929    3326   1
   5  -2   1  141584    1941  -2
  -5   2   2  141584    1941   1
  -4   2   2  188504    5231   1
  -3   2   2  706048    7664   1
  -2   2   2    1059     141   1
   1   2   2   31472    2214  -3
  -1   2   2   31472    2214   1
   0  -2   2 1443271   15061  -2
   0   2   2 1443271   15061  -3
   0   2   2 1443271   15061   1
  -1   2   2   57252    4040  -3
   1   2   2   57252    4040   1
   2   2   2    1248     144   1
   3   2   2 1299271   12797   1
   4   2   2  159385    4624   1
  -5  -2   3  148200    2139  -2
   5   2   2  148200    2139   1
   6   2   2     772     125   1
   7   2   2   10565    1118   1
   8   2   2   21914    3323   1
   9   2   2    5332     646   1
  10   2   2    4931     748   1
 -11  -2   4    2748     618  -2
  11   2   2    2748     618   1
  12   2   2    3152     430   1
 -13   3   3    4228     553  -3
  13   2   2    4228     553   1
 -14   3   3    1784     361  -3
  14   2   2    1784     361   1
 -15   3   3    1180     268  -3
  15   2   2    1180     268   1
 -15   3   2     748     396   1
 -14   3   2     931     243   1
 -13   3   2    1819     375   1
 -12   3   2    6797     938   1
  11  -3   0    8002     971  -2
 -11   3   2    8002     971   1
 -10   3   2   49963    2187   1
  -9   3   2   12420    1242   1
  -8   3   2    3037    2147   1
  -7   3   2    2296     819   1
  -6   3   2   35098    1027   1
   5  -3   1  230632    3065  -2
  -5   3   2  230632    3065   1
   4   2   3  194243    2432  -3
  -4   3   2  194243    2432   1
   3   2   3    1089     100  -3
  -3   3   2    1089     100   1
  -2   3   2   60805    1722   1
  -1   3   2  110231    2254   1
   0  -3   2    3747     587  -2
   0   3   2    3747     587   1
   2   3   2     748     195   1
   3   3   2    6380     609   1
   4   3   2   84163    1621   1
  -5  -3   3   77551    1959  -2
   5   3   2   77551    1959   1
   6   3   2   31964    1333   1
   7   3   2   40358    2513   1
   8   3   2    1146     311   1
   9   3   2   11319    1155   1
 -10   3   4    9542    1042  -3
  10   3   2    9542    1042   1
 -11  -3   4     485     174  -2
 -11   3   4     485     174  -3
  11   3   2     485     174   1
 -12   3   4    4065     889  -3
  12   3   2    4065     889   1
  13   3   2    1563     246   1
  14   3   2    2504     705   1
  15   3   2     800     245   1
 -15   4   2    1026     332   1
 -14   4   2    1630     345   1
 -13   4   2    1567     336   1
 -12   4   2    1026     429   1
  11  -4   0    2682     488  -2
 -11   4   2    2682     488   1
 -10   4   2    1598     341   1
  -9   4   2    2944     610   1
   8   2   4    5982    2125  -3
  -8   4   2    5982    2125   1
   7   2   4     880     263  -3
  -7   4   2     880     263   1
   6   2   4   30549    1294  -3
  -6   4   2   30549    1294   1
   5  -4   1   86903    1902  -2
  -5   4   2   86903    1902   1
  -4   4   2   78544    1733   1
  -3   4   2   10778     564   1
  -2   4   2   42012    1154   1
  -1   4   2   20299    1449   1
   0  -4   2  136268    2127  -2
   0   4   2  136268    2127   1
   1   4   2   16362    2213   1
   2   4   2    2397     203   1
   3   4   2   80066    1549   1
   4   4   2  165586    2548   1
  -5  -4   3  120285    2922  -2
   5   4   2  120285    2922   1
  -6   3   5    1198     197  -3
   6   4   2    1198     197   1
  -7   3   5   25176    2237  -3
   7   4   2   25176    2237   1
  -8   3   5   24939    3415  -3
   8   4   2   24939    3415   1
   9   4   2   21731    2026   1
  10   4   2    1373     290   1
 -11  -4   4    4568     594  -2
  11   4   2    4568     594   1
  12   4   2    2570     570   1
  13   4   2    1565     330   1
  14   4   2     709     159   1
  15   4   2    1270     351   1
 -14   5   2    1257     358   1
 -13   5   2     812     210   1
 -12   5   2    1088     476   1
  11  -5   0     885     195  -2
  11   2   5     885     195  -3
 -11   5   2     885     195   1
  10   2   5    9825    1107  -3
 -10   5   2    9825    1107   1
  -9   5   2    6463    1096   1
  -8   5   2   16281    6260   1
  -7   5   2   18212    1000   1
  -6   5   2   15354     596   1
   5  -5   1    2799     250  -2
  -5   5   2    2799     250   1
  -4   5   2     473      86   1
  -3   5   2   91549    1778   1
  -2   5   2   43663    1978   1
  -1   5   2    3639     188   1
   0  -5   2   37931     982  -2
   0   5   2   37931     982   1
   1   5   2    1157     745   1
   2   5   2   28375    2483   1
  -3   3   6   17773     648  -3
   3   5   2   17773     648   1
  -4   3   6   14594     604  -3
   4   5   2   14594     604   1
  -5  -5   3    7883     636  -2
  -5   3   6    7883     636  -3
   5   5   2    7883     636   1
   6   5   2   70527    1970   1
   7   5   2    3747    1381   1
   8   5   2    5380    4239   1
   9   5   2   14836    1481   1
  10   5   2    6368     810   1
 -11  -5   4    2661     432  -2
  11   5   2    2661     432   1
  12   5   2    7710    1175   1
  13   5   2     836     531   1
  14   5   2     940     280   1
  14   2   6     910     256  -3
 -14   6   2     910     256   1
  13   2   6    1061     223  -3
 -13   6   2    1061     223   1
 -12   6   2   10470    2673   1
  11  -6   0   11263    1048  -2
 -11   6   2   11263    1048   1
 -10   6   2    9557     858   1
  -9   6   2    6463     977   1
  -8   6   2    6128     846   1
  -7   6   2     465     167   1
  -6   6   2   11778     651   1
   5  -6   1    2675     196  -2
  -5   6   2    2675     196   1
  -4   6   2    3150     268   1
  -3   6   2   13612    1098   1
  -2   6   2    3824     433   1
   1   3   7   16625     912  -3
  -1   6   2   16625     912   1
   0  -6   2   19637     674  -2
   0   3   7   19637     674  -3
   0   6   2   19637     674   1
  -1   3   7    1180     353  -3
   1   6   2    1180     353   1
   2   6   2    6541     261   1
   3   6   2  188180    3202   1
   4   6   2    5928     970   1
  -5  -6   3   20770     842  -2
   5   6   2   20770     842   1
   6   6   2   46296    1932   1
   7   6   2   60173    2168   1
   8   6   2    2303     353   1
   9   6   2   41970    1857   1
  10   6   2    8474     980   1
 -11  -6   4    1491     279  -2
  11   6   2    1491     279   1
  12   6   2    2401     389   1
 -13   4   8    2897     481  -3
  13   6   2    2897     481   1
 -14   4   8     530     235  -3
  14   6   2     530     235   1
 -14   7   2    1129     282   1
 -13   7   2     935     197   1
 -12   7   2     793     194   1
  11  -7   0     615     168  -2
 -11   7   2     615     168   1
 -10   7   2    2831     394   1
  -9   7   2    7840    1202   1
  -8   7   2   19808    1653   1
  -7   7   2   20447    3313   1
  -6   7   2     566     228   1
   5  -7   1   26294    1126  -2
  -5   7   2   26294    1126   1
   4   3   8    1964     412  -3
  -4   7   2    1964     412   1
   3   3   8   36029    1747  -3
  -3   7   2   36029    1747   1
  -2   7   2   55835    5095   1
  -1   7   2   18926     690   1
   0  -7   2   23991    1863  -2
   0   7   2   23991    1863   1
   1   7   2   19430    1179   1
   2   7   2   53738    1475   1
   3   7   2   14999    2105   1
   4   7   2   31429    1018   1
  -5  -7   3    4105     363  -2
   5   7   2    4105     363   1
   6   7   2    8520     800   1
   7   7   2   18610    2338   1
   8   7   2    1693     817   1
   9   7   2    9665    1194   1
 -10   4   9   28677    1342  -3
  10   7   2   28677    1342   1
 -11  -7   4    5327     618  -2
 -11   4   9    5327     618  -3
  11   7   2    5327     618   1
 -12   4   9    1210     244  -3
  12   7   2    1210     244   1
  13   7   2     889     383   1
  14   7   2    1897     515   1
 -14   8   2    1099     341   1
 -13   8   2    1532     771   1
 -12   8   2    4314     732   1
  11  -8   0    8545     855  -2
 -11   8   2    8545     855   1
 -10   8   2    2386     300   1
  -9   8   2   19023    1110   1
   8   3   9   36230    4749  -3
  -8   8   2   36230    4749   1
   7   3   9     203     188  -3
  -7   8   2     203     188   1
   6   3   9    6663     947  -3
  -6   8   2    6663     947   1
   5  -8   1    9434     751  -2
  -5   8   2    9434     751   1
  -4   8   2    5789     566   1
  -3   8   2     460     135   1
  -2   8   2   41609    4864   1
  -1   8   2   11051     503   1
   0  -8   2   26086    1939  -2
   0   8   2   26086    1939   1
   1   8   2    7693    1796   1
   2   8   2   36499    4558   1
   3   8   2   28707    1491   1
   4   8   2   18414    1055   1
  -5  -8   3   71745    2039  -2
   5   8   2   71745    2039   1
  -6   4  10    1862     286  -3
   6   8   2    1862     286   1
  -7   4  10   12988    1413  -3
   7   8   2   12988    1413   1
  -8   4  10   11693    1317  -3
   8   8   2   11693    1317   1
   9   8   2     639     141   1
  10   8   2   13840    1226   1
 -11  -8   4    5583     725  -2
  11   8   2    5583     725   1
  12   8   2    2251     438   1
  13   8   2    1020     362   1
  14   8   2    1417     350   1
 -14   9   2    2472     454   1
 -13   9   2    1870     443   1
 -12   9   2    4071     854   1
  11  -9   0     363     257  -2
  11   3  10     363     257  -3
 -11   9   2     363     257   1
  10   3  10   12599    1325  -3
 -10   9   2   12599    1325   1
  -9   9   2   11361    1040   1
  -8   9   2    8043    1030   1
  -7   9   2    1698     375   1
  -6   9   2    4578     688   1
   5  -9   1   13694     899  -2
  -5   9   2   13694     899   1
  -4   9   2    5759    1055   1
  -3   9   2   17077    2416   1
  -2   9   2   32186    4332   1
  -1   9   2   79681    2081   1
   0  -9   2     331      88  -2
   0   9   2     331      88   1
   1   9   2   69077    3452   1
   2   9   2   29736    3617   1
  -3   4  11    7490     578  -3
   3   9   2    7490     578   1
  -4   4  11   71974    3728  -3
   4   9   2   71974    3728   1
  -5  -9   3   24324    1067  -2
  -5   4  11   24324    1067  -3
   5   9   2   24324    1067   1
   6   9   2   17441    1174   1
   7   9   2     957     202   1
   8   9   2   13788    1447   1
   9   9   2    4281     708   1
  10   9   2    1579     516   1
 -11  -9   4    2863     594  -2
  11   9   2    2863     594   1
  12   9   2    1564     359   1
  13   9   2    1160     434   1
  14   9   2     923     386   1
  14   3  11    1031     305  -3
 -14  10   2    1031     305   1
  13   3  11    1841     395  -3
 -13  10   2    1841     395   1
 -12  10   2     845     158   1
  11 -10   0    7558     810  -2
 -11  10   2    7558     810   1
 -10  10   2     609     131   1
  -9  10   2     811     183   1
  -8  10   2   12217    4878   1
  -7  10   2     562     227   1
  -6  10   2     802     183   1
   5 -10   1    5519     813  -2
  -5  10   2    5519     813   1
  -4  10   2   43728    2069   1
  -3  10   2   46043    1995   1
  -2  10   2   11842    4763   1
   1   4  12   27635    1193  -3
  -1  10   2   27635    1193   1
   0 -10   2   41685    1745  -2
   0   4  12   41685    1745  -3
   0  10   2   41685    1745   1
  -1   4  12   23738     899  -3
   1  10   2   23738     899   1
   2  10   2   22535    1073   1
   3  10   2    3175    2132   1
   4  10   2   11028    1012   1
  -5 -10   3   14320    1138  -2
   5  10   2   14320    1138   1
   6  10   2   13382    1239   1
   7  10   2    1426     351   1
   8  10   2     513     422   1
   9  10   2    1446     231   1
  10  10   2    7835     753   1
 -11 -10   4    1001     259  -2
  11  10   2    1001     259   1
  12  10   2    4382     519   1
 -13   5  13     718     250  -3
  13  10   2     718     250   1
 -14   5  13    1231     333  -3
  14  10   2    1231     333   1
 -14  11   2    2816     455   1
 -13  11   2    3069     565   1
 -12  11   2    1004     220   1
  11 -11   0    1185     378  -2
 -11  11   2    1185     378   1
 -10  11   2     779     219   1
  -9  11   2    1391     262   1
  -8  11   2   23849    1798   1
  -7  11   2    1655     645   1
  -6  11   2   13214     950   1
   5 -11   1    9221     889  -2
  -5  11   2    9221     889   1
   4   4  13   22194    1915  -3
  -4  11   2   22194    1915   1
   3   4  13   47944    2785  -3
  -3  11   2   47944    2785   1
   2   4  13    4766     451  -3
  -2  11   2    4766     451   1
  -1  11   2   63385    2229   1
   0 -11   2   47497    2044  -2
   0  11   2   47497    2044   1
   1  11   2   60965    1955   1
   2  11   2    2996     401   1
   3  11   2    6452     638   1
   4  11   2    9096     865   1
  -5 -11   3   26983    1563  -2
   5  11   2   26983    1563   1
   6  11   2    3073     745   1
   7  11   2   49449    2285   1
   8  11   2    5395    3096   1
   9  11   2    1328     528   1
 -10   5  14    3833     488  -3
  10  11   2    3833     488   1
 -11 -11   4     643     314  -2
 -11   5  14     643     314  -3
  11  11   2     643     314   1
 -12   5  14    1579     744  -3
  12  11   2    1579     744   1
  13  11   2    1131     321   1
 -13  12   2    1644     425   1
 -12  12   2     792     286   1
  11 -12   0    1042     380  -2
 -11  12   2    1042     380   1
 -10  12   2    4372     761   1
  -9  12   2   14068    1383   1
   8   4  14     948     193  -3
  -8  12   2     948     193   1
   7   4  14     526     124  -3
  -7  12   2     526     124   1
   6   4  14    8085    1059  -3
  -6  12   2    8085    1059   1
   5 -12   1    1385     287  -2
  -5  12   2    1385     287   1
  -4  12   2   12275    1687   1
  -3  12   2    3915     397   1
  -2  12   2   23835    1478   1
  -1  12   2   25503    2296   1
   0 -12   2   33803    1683  -2
   0  12   2   33803    1683   1
   1  12   2   25386    1086   1
   2  12   2   16961    3025   1
   3  12   2     301     356   1
   4  12   2   12909    1238   1
  -5 -12   3    9933    1247  -2
   5  12   2    9933    1247   1
  -6   5  15   26251    2214  -3
   6  12   2   26251    2214   1
  -7   5  15   25145    2032  -3
   7  12   2   25145    2032   1
  -8   5  15    9865    2765  -3
   8  12   2    9865    2765   1
   9  12   2    2729     438   1
  10  12   2    1134     245   1
 -11 -12   4    1526     656  -2
  11  12   2    1526     656   1
  12  12   2    5666     719   1
  13  12   2    2539     581   1
 -13  13   2    2392    1334   1
 -12  13   2    5584     929   1
  11 -13   0    2488     552  -2
  11   4  15    2488     552  -3
 -11  13   2    2488     552   1
  10   4  15     951     252  -3
 -10  13   2     951     252   1
   9   4  15    7446     840  -3
  -9  13   2    7446     840   1
  -8  13   2    8095    1744   1
  -7  13   2     939     289   1
  -6  13   2    3365     738   1
   5 -13   1    6043     889  -2
  -5  13   2    6043     889   1
  -4  13   2    3428     516   1
  -3  13   2   11966    1243   1
  -2  13   2   37961    1483   1
  -1  13   2   39377    1916   1
   0 -13   2    1994     393  -2
   0  13   2    1994     393   1
   1  13   2   34246    2311   1
   2  13   2   20283    5342   1
  -3   5  16    1140     385  -3
   3  13   2    1140     385   1
  -4   5  16    7050     962  -3
   4  13   2    7050     962   1
  -5 -13   3   15124    1042  -2
  -5   5  16   15124    1042  -3
   5  13   2   15124    1042   1
   6  13   2   30585    1288   1
   7  13   2   17328    1511   1
   8  13   2    4710     883   1
   9  13   2    2755     554   1
  10  13   2    3828     567   1
 -11 -13   4    4020     699  -2
  11  13   2    4020     699   1
  12  13   2     632     624   1
  13  13   2    2290     419   1
  13   4  16    2763     496  -3
 -13  14   2    2763     496   1
 -12  14   2    3815     663   1
  11 -14   0    1704     421  -2
 -11  14   2    1704     421   1
 -10  14   2    7362     935   1
  -9  14   2    2814     501   1
  -8  14   2    4642     778   1
  -7  14   2    3432    2067   1
  -6  14   2    9539    1621   1
   5 -14   1   20129    1867  -2
  -5  14   2   20129    1867   1
  -4  14   2     352     533   1
  -3  14   2   20955    2440   1
  -2  14   2    1560    1547   1
   1   5  17   11837     925  -3
  -1  14   2   11837     925   1
   0 -14   2    1385     132  -2
   0   5  17    1385     132  -3
   0  14   2    1385     132   1
  -1   5  17    9498     814  -3
   1  14   2    9498     814   1
   2  14   2   15220     960   1
   3  14   2     289     410   1
   4  14   2    1585     215   1
  -5 -14   3   11582    1386  -2
   5  14   2   11582    1386   1
   6  14   2   56272    3858   1
   7  14   2    8512    1109   1
   8  14   2   23683    2808   1
   9  14   2    1190     291   1
  10  14   2    4495     670   1
 -11 -14   4    4890     601  -2
  11  14   2    4890     601   1
  12  14   2     724     392   1
 -13   6  18    1478     345  -3
  13  14   2    1478     345   1
 -12  15   2    2404     413   1
  11 -15   0     594     255  -2
 -11  15   2     594     255   1
 -10  15   2    3557     588   1
  -9  15   2    2379     680   1
  -8  15   2    3839     557   1
  -7  15   2    6917    1011   1
  -6  15   2   20593    1935   1
   5 -15   1    5047     707  -2
  -5  15   2    5047     707   1
   4   5  18   11513    1769  -3
  -4  15   2   11513    1769   1
   3   5  18    9158     971  -3
  -3  15   2    9158     971   1
   2   5  18    3283    3132  -3
  -2  15   2    3283    3132   1
  -1  15   2   14516    1170   1
   0 -15   2   18746    1335  -2
   0  15   2   18746    1335   1
   1  15   2   11623    1269   1
   2  15   2   32283    2192   1
   3  15   2     714     492   1
   4  15   2   13649    1893   1
  -5 -15   3   13503    1469  -2
   5  15   2   13503    1469   1
   6  15   2   38891    2382   1
   7  15   2   15962    1569   1
   8  15   2    2219     812   1
   9  15   2    8103    1521   1
 -10   6  19    1631     450  -3
  10  15   2    1631     450   1
 -11 -15   4    3880     753  -2
 -11   6  19    3880     753  -3
  11  15   2    3880     753   1
 -12   6  19    1138     228  -3
  12  15   2    1138     228   1
 -12  16   2    1336    1049   1
  11 -16   0    5029    1051  -2
 -11  16   2    5029    1051   1
 -10  16   2    1810     553   1
  -9  16   2    4582     914   1
   8   5  19    2760     730  -3
  -8  16   2    2760     730   1
   7   5  19    1587     667  -3
  -7  16   2    1587     667   1
   6   5  19   21366    1193  -3
  -6  16   2   21366    1193   1
   5 -16   1    8682    1127  -2
  -5  16   2    8682    1127   1
  -4  16   2    5343    1114   1
  -3  16   2    5314     709   1
  -2  16   2   27244    1966   1
  -1  16   2   21428    2144   1
   0 -16   2   15651    1224  -2
   0  16   2   15651    1224   1
   1  16   2   20046    1501   1
   2  16   2   18253    4816   1
   3  16   2     496     794   1
   4  16   2   20815    1920   1
  -5 -16   3   22384    1566  -2
   5  16   2   22384    1566   1
  -6   6  20   24134    1964  -3
   6  16   2   24134    1964   1
  -7   6  20    1963     528  -3
   7  16   2    1963     528   1
  -8   6  20    1986     668  -3
   8  16   2    1986     668   1
   9  16   2    5385     936   1
  10  16   2    5019     995   1
 -11 -16   4    2036     618  -2
  11  16   2    2036     618   1
  12  16   2     818     410   1
 -12  17   2    1179     328   1
  11 -17   0    1234     727  -2
  11   5  20    1234     727  -3
 -11  17   2    1234     727   1
  10   5  20    4415     864  -3
 -10  17   2    4415     864   1
   9   5  20     887     433  -3
  -9  17   2     887     433   1
  -8  17   2    5348     777   1
  -7  17   2    1376    1215   1
  -6  17   2    8103     954   1
   5 -17   1   25894    2242  -2
  -5  17   2   25894    2242   1
  -4  17   2   22689    1263   1
  -3  17   2   20105    3623   1
  -2  17   2   47630    2300   1
  -1  17   2    1559     225   1
   0 -17   2   14882    1367  -2
   0  17   2   14882    1367   1
   1  17   2     657     234   1
   2  17   2   27719    3377   1
  -3   6  21    1196     396  -3
   3  17   2    1196     396   1
  -4   6  21   23214    3384  -3
   4  17   2   23214    3384   1
  -5 -17   3     904     259  -2
  -5   6  21     904     259  -3
   5  17   2     904     259   1
   6  17   2    7230     826   1
   7  17   2     287     191   1
   8  17   2     777     247   1
   9  17   2    1306     733   1
  10  17   2    1184     610   1
 -11 -17   4    1776     407  -2
  11  17   2    1776     407   1
  12  17   2     431     273   1
  11 -18   0    2302     558  -2
 -11  18   2    2302     558   1
 -10  18   2    3252     572   1
  -9  18   2    1375     486   1
  -8  18   2     631     295   1
  -7  18   2    6166     823   1
  -6  18   2    4338     634   1
   5 -18   1    2667     724  -2
  -5  18   2    2667     724   1
  -4  18   2    3763     649   1
  -3  18   2    3892    1733   1
  -2  18   2   20076    1333   1
   1   6  22    4073     723  -3
  -1  18   2    4073     723   1
   0 -18   2    1955     407  -2
   0   6  22    1955     407  -3
   0  18   2    1955     407   1
  -1   6  22    4282     616  -3
   1  18   2    4282     616   1
   2  18   2    9140    2154   1
   3  18   2    1289     411   1
   4  18   2   28706    1634   1
  -5 -18   3   21027    1468  -2
   5  18   2   21027    1468   1
   6  18   2    1095     358   1
   7  18   2     959     298   1
   8  18   2    1011     261   1
   9  18   2    1067     792   1
  10  18   2    1763     391   1
 -11 -18   4    1238     417  -2
  11  18   2    1238     417   1
  11 -19   0     700     216  -2
 -11  19   2     700     216   1
 -10  19   2     801     271   1
  -9  19   2     812     442   1
  -8  19   2     387     693   1
  -7  19   2     559     709   1
  -6  19   2    5183     822   1
   5 -19   1    6400     959  -2
  -5  19   2    6400     959   1
   4   6  23   19627     916  -3
  -4  19   2   19627     916   1
   3   6  23    3807     634  -3
  -3  19   2    3807     634   1
   2   6  23    4709    1184  -3
  -2  19   2    4709    1184   1
  -1  19   2    8443    1121   1
   0 -19   2    6730     909  -2
   0  19   2    6730     909   1
   1  19   2   10967    1102   1
   2  19   2   10330    1206   1
   3  19   2    7667    1579   1
   4  19   2   14993    1751   1
  -5 -19   3   14129    1666  -2
   5  19   2   14129    1666   1
   6  19   2    4396     708   1
   7  19   2     699     274   1
   8  19   2     916     318   1
   9  19   2    1598     867   1
 -10   7  24    1053     593  -3
  10  19   2    1053     593   1
 -11 -19   4    1343     601  -2
 -11   7  24    1343     601  -3
  11  19   2    1343     601   1
 -10  20   2    1033     330   1
  -9  20   2    1686     368   1
   8   6  24     850     448  -3
  -8  20   2     850     448   1
   7   6  24    1021    1567  -3
  -7  20   2    1021    1567   1
   6   6  24     796     223  -3
  -6  20   2     796     223   1
   5 -20   1    7914     908  -2
  -5  20   2    7914     908   1
  -4  20   2     245     156   1
  -3  20   2    3716     587   1
  -2  20   2     804     346   1
  -1  20   2    2826     397   1
   0 -20   2    9137     861  -2
   0  20   2    9137     861   1
   1  20   2    2353     420   1
   2  20   2    1156     237   1
   3  20   2   28355    3437   1
   4  20   2   17598    2373   1
  -5 -20   3    3144     542  -2
   5  20   2    3144     542   1
  -6   7  25     893     265  -3
   6  20   2     893     265   1
  -7   7  25     814     587  -3
   7  20   2     814     587   1
  -8   7  25     618     189  -3
   8  20   2     618     189   1
   9  20   2    1130     596   1
  10  20   2    4003    1122   1
  10   6  25     929     755  -3
 -10  21   2     929     755   1
   9   6  25    1035     865  -3
  -9  21   2    1035     865   1
  -8  21   2     832     354   1
  -7  21   2    1558    1055   1
  -6  21   2    3795     584   1
   5 -21   1    7093     997  -2
  -5  21   2    7093     997   1
  -4  21   2    5552     744   1
  -3  21   2     850     238   1
  -2  21   2    2156     429   1
  -1  21   2    7593     808   1
   0 -21   2    2442     647  -2
   0  21   2    2442     647   1
   1  21   2    7397     900   1
   2  21   2     899     438   1
  -3   7  26    3550     639  -3
   3  21   2    3550     639   1
  -4   7  26   16806    1375  -3
   4  21   2   16806    1375   1
  -5 -21   3     786     257  -2
  -5   7  26     786     257  -3
   5  21   2     786     257   1
   6  21   2    2599     602   1
   7  21   2     353     247   1
   8  21   2    1320     373   1
   9  21   2     866     341   1
  10  21   2     515     193   1
  -9  22   2    1104     333   1
  -8  22   2     517     186   1
  -7  22   2    5268    1291   1
  -6  22   2     925     383   1
   5 -22   1     778     204  -2
  -5  22   2     778     204   1
  -4  22   2    6939     836   1
  -3  22   2    1515     628   1
  -2  22   2     864     410   1
  -1  22   2    1163     322   1
   0 -22   2    4096     573  -2
   0   7  27    4096     573  -3
   0  22   2    4096     573   1
  -1   7  27    1356     323  -3
   1  22   2    1356     323   1
   2  22   2    8079     853   1
   3  22   2    2483     572   1
   4  22   2    1205     308   1
  -5 -22   3     928     230  -2
   5  22   2     928     230   1
   6  22   2    1357     310   1
   7  22   2     964     393   1
   8  22   2    2295     824   1
   9  22   2     713     276   1
  -8  23   2     917     435   1
  -7  23   2     685     468   1
  -6  23   2     692     221   1
   5 -23   1     983     231  -2
  -5  23   2     983     231   1
   4   7  28    9312    1210  -3
  -4  23   2    9312    1210   1
   3   7  28     553     260  -3
  -3  23   2     553     260   1
   2   7  28     588     354  -3
  -2  23   2     588     354   1
  -1  23   2     284     242   1
   0 -23   2    1084     300  -2
   0  23   2    1084     300   1
   1  23   2     706     197   1
   2  23   2     496     337   1
   3  23   2    2838     689   1
   4  23   2     450     258   1
  -5 -23   3    1399     273  -2
   5  23   2    1399     273   1
   6  23   2     527     140   1
   7  23   2     989     375   1
   8  23   2     605     425   1
   8   7  29    1212     630  -3
  -8  24   2    1212     630   1
   7   7  29    1346     789  -3
  -7  24   2    1346     789   1
   6   7  29     731     273  -3
  -6  24   2     731     273   1
   5 -24   1    1624     803  -2
  -5  24   2    1624     803   1
  -4  24   2     567     369   1
  -3  24   2     659     246   1
  -2  24   2    1133     311   1
  -1  24   2    2474     521   1
   0 -24   2     334     234  -2
   0  24   2     334     234   1
   1  24   2    3081     449   1
   2  24   2     974     216   1
   3  24   2     578     493   1
   4  24   2    5637    1654   1
  -5 -24   3    1273     511  -2
   5  24   2    1273     511   1
   6  24   2    1467     705   1
  -7   8  30     569     295  -3
   7  24   2     569     295   1
  -8   8  30     678    1191  -3
   8  24   2     678    1191   1
  -7  25   2     250     876   1
  -6  25   2    1126     321   1
   5 -25   1    1041     309  -2
  -5  25   2    1041     309   1
  -4  25   2    1087     426   1
  -3  25   2    1353     302   1
  -2  25   2     526     373   1
  -1  25   2    1289     368   1
   0 -25   2     528     403  -2
   0  25   2     528     403   1
   1  25   2    1790     688   1
   2  25   2    2348     568   1
  -3   8  31     526     247  -3
   3  25   2     526     247   1
  -4   8  31     866     452  -3
   4  25   2     866     452   1
  -5 -25   3     689     424  -2
  -5   8  31     689     424  -3
   5  25   2     689     424   1
   6  25   2     707     181   1
   7  25   2    1049     674   1
  -6  26   2     507     307   1
   5 -26   1     862     281  -2
  -5  26   2     862     281   1
  -4  26   2    1291     447   1
  -3  26   2     180     253   1
  -2  26   2     365     271   1
  -1  26   2     726     470   1
   0 -26   2    4760     903  -2
   0   8  32    4760     903  -3
   0  26   2    4760     903   1
  -1   8  32    1337     324  -3
   1  26   2    1337     324   1
   2  26   2     833     340   1
   3  26   2     361     376   1
   4  26   2     768     975   1
  -5 -26   3     469     662  -2
   5  26   2     469     662   1
   4   8  33    2077    1001  -3
  -4  27   2    2077    1001   1
   3   8  33    1182     631  -3
  -3  27   2    1182     631   1
   2   8  33    -525     653  -3
  -2  27   2    -525     653   1
  -1  27   2    1354     553   1
   0 -27   2     302     402  -2
   0  27   2     302     402   1
   1  27   2     534     253   1
   2  27   2     783     380   1
   3  27   2     810     419   1
   4  27   2    2202     936   1
  -2  28   2    1974     918   1
  -1  28   2    1183     791   1
   0 -28   2     941     376  -2
   0  28   2     941     376   1
   1  28   2     583     421   1
   2  28   2    1015    1112   1
 -15   1   3    1210     279   1
 -14   1   3    1381     270   1
 -13   1   3     880     224   1
 -12   1   3    1558     348   1
  11  -1   1    6612     706  -2
 -11   1   3    6612     706   1
 -10   1   3    6444     841   1
  -9   1   3    2244     279   1
   8   2   0   26108    2135  -3
  -8   1   3   26108    2135   1
   7   2   0    4412     349  -3
  -7   1   3    4412     349   1
   6   2   0   12961     843  -3
  -6   1   3   12961     843   1
   5  -1   2   49606    1278  -2
  -5   1   3   49606    1278   1
  -4   1   3  238018    6717   1
  -3   1   3   21948     959   1
  -2   1   3   33557     689   1
  -1   1   3   18292    1657   1
   0  -1   3   21915     583  -2
   0   1   3   21915     583   1
   1   1   3   62657    1050   1
   2   1   3   35769    1004   1
   3   1   3     992     113   1
   4   1   3   53663     973   1
  -5  -1   4    4222     322  -2
   5   1   3    4222     322   1
  -6   3   1   38687    1617  -3
   6   1   3   38687    1617   1
  -7   3   1    9816    1038  -3
   7   1   3    9816    1038   1
  -8   3   1    8785    2262  -3
   8   1   3    8785    2262   1
   9   1   3     746     200   1
  10   1   3    3082     565   1
 -11  -1   5    1305     286  -2
  11   1   3    1305     286   1
  12   1   3     768     251   1
  13   1   3    1212     301   1
  14   1   3     784     257   1
  15   1   3     683     320   1
 -15   2   3    1257     346   1
 -14   2   3    1803     476   1
 -13   2   3    2710     475   1
  12   2   1    1114     257  -3
 -12   2   3    1114     257   1
  11  -2   1     602     398  -2
  11   2   1     602     398  -3
 -11   2   3     602     398   1
  10   2   1    5515     868  -3
 -10   2   3    5515     868   1
  -9   2   3   15465    1407   1
  -8   2   3   13024    1469   1
  -7   2   3    6487    2435   1
  -6   2   3     849     150   1
   5  -2   2  141119    3795  -2
  -5   2   3  141119    3795   1
  -4   2   3  147729    5510   1
  -3   2   3  251442    2069   1
  -2   2   3  346050    4786   1
  -1   2   3   18247    1086   1
   0  -2   3  742408   31751  -2
   0   2   3  742408   31751   1
   1   2   3    8223    1158   1
   2   2   3  703786    9100   1
  -3   3   2   67495    1178  -3
   3   2   3   67495    1178   1
  -4   3   2  223155    2260  -3
   4   2   3  223155    2260   1
  -5  -2   4  102470    2470  -2
   5   2   3  102470    2470   1
   6   2   3   72239    2652   1
   7   2   3    2461    2435   1
   8   2   3    2164     382   1
   9   2   3    1771     328   1
  10   2   3    1083     317   1
 -11  -2   5    4463     539  -2
  11   2   3    4463     539   1
  12   2   3    1128     214   1
  13   2   3    1004     245   1
  14   2   3     509     221   1
  15   2   3     908     224   1
  15   2   2    1175     311  -3
 -15   3   3    1175     311   1
  14   2   2    1022     391  -3
 -14   3   3    1022     391   1
  13   2   2    1240     309  -3
 -13   3   3    1240     309   1
 -12   3   3    3988     478   1
  11  -3   1    1342     217  -2
 -11   3   3    1342     217   1
 -10   3   3    9444    1026   1
  -9   3   3    3760    1243   1
  -8   3   3    3777    1039   1
  -7   3   3   40827    4683   1
  -6   3   3   34868     723   1
   5  -3   2   84617    1872  -2
  -5   3   3   84617    1872   1
  -4   3   3    8396    2554   1
  -3   3   3   16238     587   1
  -2   3   3  238784    2135   1
   0  -3   3   37716    1192  -2
   0   3   3   37716    1192  -3
   0   3   3   37716    1192   1
  -1   3   3    5269     593  -3
   1   3   3    5269     593   1
   2   3   3   49549    2863   1
   3   3   3   38370     929   1
   4   3   3   97271    1461   1
  -5  -3   4   17670     837  -2
   5   3   3   17670     837   1
   6   3   3   53287    1732   1
   7   3   3   39515    1648   1
   8   3   3   12528    1050   1
   9   3   3    5000     618   1
  10   3   3   11477    1037   1
 -11  -3   5    2920     478  -2
  11   3   3    2920     478   1
  12   3   3    2394     360   1
 -13   4   4    3129     532  -3
  13   3   3    3129     532   1
 -14   4   4    1936     512  -3
  14   3   3    1936     512   1
 -15   4   4    1016     248  -3
  15   3   3    1016     248   1
 -15   4   3     373     269   1
 -14   4   3    2603     551   1
 -13   4   3     694     193   1
 -12   4   3     912     323   1
  11  -4   1    5545     748  -2
 -11   4   3    5545     748   1
 -10   4   3   19428    1231   1
  -9   4   3   44786    2190   1
  -8   4   3    1906     393   1
  -7   4   3   15788    2216   1
  -6   4   3    1121     210   1
   5  -4   2  119048    1940  -2
  -5   4   3  119048    1940   1
   4   3   4  148345    8094  -3
  -4   4   3  148345    8094   1
   3   3   4  116313    3594  -3
  -3   4   3  116313    3594   1
  -2   4   3    4040     407   1
  -1   4   3   15003    2374   1
   0  -4   3  106433    1712  -2
   0   4   3  106433    1712   1
   1   4   3   15778    1320   1
   2   4   3   57695    1326   1
   3   4   3   43808    1041   1
   4   4   3    8802     386   1
  -5  -4   4   28496    1090  -2
   5   4   3   28496    1090   1
   6   4   3   21959    1339   1
   7   4   3  166667   10148   1
   8   4   3    4621    2539   1
   9   4   3   45534    1832   1
 -10   4   5   13888     982  -3
  10   4   3   13888     982   1
 -11  -4   5    6024     674  -2
 -11   4   5    6024     674  -3
  11   4   3    6024     674   1
 -12   4   5    3511     804  -3
  12   4   3    3511     804   1
  13   4   3    1581     314   1
  14   4   3     681     202   1
 -14   5   3     920     294   1
 -13   5   3    1277     280   1
 -12   5   3    5048    1768   1
  11  -5   1    5730     586  -2
 -11   5   3    5730     586   1
 -10   5   3     648     195   1
  -9   5   3    4587     813   1
   8   3   5    1487     430  -3
  -8   5   3    1487     430   1
   7   3   5    8339     728  -3
  -7   5   3    8339     728   1
   6   3   5   70245    1980  -3
  -6   5   3   70245    1980   1
   5  -5   2    7042     549  -2
  -5   5   3    7042     549   1
  -4   5   3   14286     791   1
  -3   5   3   77692    1792   1
  -2   5   3  183557   15012   1
  -1   5   3    6230    2227   1
   0  -5   3    4020     274  -2
   0   5   3    4020     274   1
   1   5   3   11122     450   1
   2   5   3  214016    1986   1
   3   5   3   31902    1249   1
   4   5   3   21237     952   1
  -5  -5   4   25788    1082  -2
   5   5   3   25788    1082   1
  -6   4   6   35527    1607  -3
   6   5   3   35527    1607   1
  -7   4   6   33531    1808  -3
   7   5   3   33531    1808   1
  -8   4   6    5680     942  -3
   8   5   3    5680     942   1
   9   5   3    3974     614   1
  10   5   3   20569     907   1
 -11  -5   5    3713     459  -2
  11   5   3    3713     459   1
  12   5   3    1931     910   1
  13   5   3     847     243   1
  14   5   3     734     212   1
 -14   6   3    2299     464   1
 -13   6   3    3547     584   1
 -12   6   3     818     208   1
  11  -6   1    2731     348  -2
  11   3   6    2731     348  -3
 -11   6   3    2731     348   1
  10   3   6   50514    2072  -3
 -10   6   3   50514    2072   1
  -9   6   3   10933    1144   1
  -8   6   3    1442     460   1
  -7   6   3   58030    3803   1
  -6   6   3   46438    1914   1
   5  -6   2   20596     896  -2
  -5   6   3   20596     896   1
  -4   6   3    9294     463   1
  -3   6   3   15907    2206   1
  -2   6   3    9880     876   1
  -1   6   3    1732     494   1
   0  -6   3    8207     663  -2
   0   6   3    8207     663   1
   1   6   3    2716     216   1
   2   6   3    9725    1370   1
  -3   4   7    1984     188  -3
   3   6   3    1984     188   1
  -4   4   7   51500    1499  -3
   4   6   3   51500    1499   1
  -5  -6   4    8307     602  -2
  -5   4   7    8307     602  -3
   5   6   3    8307     602   1
   6   6   3   14836     740   1
   7   6   3    6399     860   1
   8   6   3   39678    1903   1
   9   6   3    2450     530   1
  10   6   3   24288    2113   1
 -11  -6   5   15951    1128  -2
  11   6   3   15951    1128   1
  12   6   3     928     358   1
  13   6   3     723     357   1
  14   6   3    1300     579   1
  14   3   7     819     289  -3
 -14   7   3     819     289   1
  13   3   7     942     438  -3
 -13   7   3     942     438   1
 -12   7   3    1113     239   1
  11  -7   1    4875     691  -2
 -11   7   3    4875     691   1
 -10   7   3     780     186   1
  -9   7   3    8210     854   1
  -8   7   3    9816    1426   1
  -7   7   3   10723    2778   1
  -6   7   3    9038    1135   1
   5  -7   2    4244     315  -2
  -5   7   3    4244     315   1
  -4   7   3   32003    1259   1
  -3   7   3   45692    3192   1
  -2   7   3   40684    3226   1
   1   4   8   38950    4450  -3
  -1   7   3   38950    4450   1
   0  -7   3   22392     670  -2
   0   4   8   22392     670  -3
   0   7   3   22392     670   1
  -1   4   8   52192    1089  -3
   1   7   3   52192    1089   1
   2   7   3   23562    3866   1
   3   7   3   70282    4968   1
   4   7   3   62483    2451   1
  -5  -7   4    8317     694  -2
   5   7   3    8317     694   1
   6   7   3   16070    1034   1
   7   7   3    1533     411   1
   8   7   3    5890     700   1
   9   7   3    7390    1004   1
  10   7   3    5938     945   1
 -11  -7   5    9127    1043  -2
  11   7   3    9127    1043   1
  12   7   3    2115     510   1
 -13   5   9    1606     326  -3
  13   7   3    1606     326   1
 -14   5   9     713     327  -3
  14   7   3     713     327   1
 -14   8   3    4550     583   1
 -13   8   3    1339     793   1
 -12   8   3     561     389   1
  11  -8   1    5423     628  -2
 -11   8   3    5423     628   1
 -10   8   3    1603     322   1
  -9   8   3     835     664   1
  -8   8   3   10320    2160   1
  -7   8   3    6075    2031   1
  -6   8   3    1405     265   1
   5  -8   2   76481    2116  -2
  -5   8   3   76481    2116   1
   4   4   9   21342     943  -3
  -4   8   3   21342     943   1
   3   4   9   13061    1362  -3
  -3   8   3   13061    1362   1
  -2   8   3   13267    3101   1
  -1   8   3   52821    2567   1
   0  -8   3   95853    1447  -2
   0   8   3   95853    1447   1
   1   8   3   49015    1465   1
   2   8   3   20334    1239   1
   3   8   3   11785     859   1
   4   8   3   10146     576   1
  -5  -8   4  162379    5903  -2
   5   8   3  162379    5903   1
   6   8   3   37539    1889   1
   7   8   3    4753    2378   1
   8   8   3    6447     815   1
   9   8   3    4016     680   1
 -10   5  10    4006     510  -3
  10   8   3    4006     510   1
 -11  -8   5    8891     702  -2
 -11   5  10    8891     702  -3
  11   8   3    8891     702   1
 -12   5  10     931     248  -3
  12   8   3     931     248   1
  13   8   3    4431    1059   1
  14   8   3    1406     496   1
 -14   9   3    2063     585   1
 -13   9   3     220     191   1
 -12   9   3     986     573   1
  11  -9   1    2299     412  -2
 -11   9   3    2299     412   1
 -10   9   3    4147     499   1
  -9   9   3   17091    1796   1
   8   4  10   17915    4207  -3
  -8   9   3   17915    4207   1
   7   4  10     540     191  -3
  -7   9   3     540     191   1
   6   4  10   17161    1022  -3
  -6   9   3   17161    1022   1
   5  -9   2   26249    1313  -2
  -5   9   3   26249    1313   1
  -4   9   3   74498    2913   1
  -3   9   3    2771     777   1
  -2   9   3   22189    2669   1
  -1   9   3   19420     888   1
   0  -9   3    2625     200  -2
   0   9   3    2625     200   1
   1   9   3   15095    1979   1
   2   9   3   24288    2850   1
   3   9   3   19877    1792   1
   4   9   3   19775    1912   1
  -5  -9   4    8824     739  -2
   5   9   3    8824     739   1
  -6   5  11   18246    1426  -3
   6   9   3   18246    1426   1
  -7   5  11     917     461  -3
   7   9   3     917     461   1
  -8   5  11    2344     461  -3
   8   9   3    2344     461   1
   9   9   3    4658     765   1
  10   9   3    7799     758   1
 -11  -9   5    3767     529  -2
  11   9   3    3767     529   1
  12   9   3    3391     615   1
  13   9   3    2733    7677   1
  14   9   3     953     348   1
 -14  10   3    1287     441   1
 -13  10   3     530     358   1
 -12  10   3    8476    3009   1
  11 -10   1     366     682  -2
  11   4  11     366     682  -3
 -11  10   3     366     682   1
  10   4  11    2948     479  -3
 -10  10   3    2948     479   1
  -9  10   3    2126     299   1
  -8  10   3   30175    7698   1
  -7  10   3    2492     267   1
  -6  10   3   11178    1059   1
   5 -10   2   14946    1073  -2
  -5  10   3   14946    1073   1
  -4  10   3   11583     928   1
  -3  10   3   49805    2787   1
  -2  10   3    2116    1320   1
  -1  10   3   72196    3799   1
   0 -10   3  108056    3944  -2
   0  10   3  108056    3944   1
   1  10   3   62110    3970   1
   2  10   3   17162     641   1
  -3   5  12    2241     402  -3
   3  10   3    2241     402   1
  -4   5  12   25560    1189  -3
   4  10   3   25560    1189   1
  -5 -10   4   41622    1813  -2
  -5   5  12   41622    1813  -3
   5  10   3   41622    1813   1
   6  10   3   11678     835   1
   7  10   3    9699    1118   1
   8  10   3     823     191   1
   9  10   3    2169     378   1
  10  10   3    1371     292   1
 -11 -10   5    5996     789  -2
  11  10   3    5996     789   1
  12  10   3    2572     388   1
  13  10   3    3110     622   1
  14  10   3    4559    1210   1
  14   4  12    2490     657  -3
 -14  11   3    2490     657   1
  13   4  12     946     516  -3
 -13  11   3     946     516   1
 -12  11   3     904     225   1
  11 -11   1    6223     758  -2
 -11  11   3    6223     758   1
 -10  11   3    2142     612   1
  -9  11   3   50346    2643   1
  -8  11   3     488     319   1
  -7  11   3   23618   14220   1
  -6  11   3    2427     382   1
   5 -11   2   26531    1444  -2
  -5  11   3   26531    1444   1
  -4  11   3    9137     704   1
  -3  11   3    2171    1217   1
  -2  11   3    2670     480   1
   1   5  13  108624    5124  -3
  -1  11   3  108624    5124   1
   0 -11   3   21171    1065  -2
   0   5  13   21171    1065  -3
   0  11   3   21171    1065   1
  -1   5  13  101533    3739  -3
   1  11   3  101533    3739   1
   2  11   3  106923    3531   1
   3  11   3    1583     446   1
   4  11   3    4734     803   1
  -5 -11   4    6207     886  -2
   5  11   3    6207     886   1
   6  11   3   24899    2014   1
   7  11   3    9312    1669   1
   8  11   3    7280    1111   1
   9  11   3   27728    1649   1
  10  11   3    2501     490   1
 -11 -11   5    5515     730  -2
  11  11   3    5515     730   1
  12  11   3     896     215   1
 -13   6  14     928     169  -3
  13  11   3     928     169   1
 -13  12   3     631     453   1
 -12  12   3    1036     276   1
  11 -12   1   10256     774  -2
 -11  12   3   10256     774   1
 -10  12   3     942     338   1
  -9  12   3    5943     738   1
  -8  12   3    5051    1680   1
  -7  12   3    9993    4167   1
  -6  12   3   27661    1755   1
   5 -12   2    9921     877  -2
  -5  12   3    9921     877   1
   4   5  14   10824    1008  -3
  -4  12   3   10824    1008   1
   3   5  14    5373     552  -3
  -3  12   3    5373     552   1
   2   5  14   23411    6146  -3
  -2  12   3   23411    6146   1
  -1  12   3    1124     592   1
   0 -12   3   95752    3656  -2
   0  12   3   95752    3656   1
   1  12   3    2039     410   1
   2  12   3   47190    1690   1
   3  12   3   32305    1908   1
   4  12   3    6768    1089   1
  -5 -12   4   17261     981  -2
   5  12   3   17261     981   1
   6  12   3     326     293   1
   7  12   3    1043     376   1
   8  12   3     916     688   1
   9  12   3    1640     327   1
 -10   6  15    1158     318  -3
  10  12   3    1158     318   1
 -11 -12   5    9300     902  -2
 -11   6  15    9300     902  -3
  11  12   3    9300     902   1
 -12   6  15     671     209  -3
  12  12   3     671     209   1
  13  12   3    3864     834   1
 -13  13   3     382     211   1
 -12  13   3    1178     318   1
  11 -13   1    1625     346  -2
 -11  13   3    1625     346   1
 -10  13   3    6718     819   1
  -9  13   3    4105     642   1
   8   5  15    7980     871  -3
  -8  13   3    7980     871   1
   7   5  15   21195    1733  -3
  -7  13   3   21195    1733   1
   6   5  15   23553    2583  -3
  -6  13   3   23553    2583   1
   5 -13   2   12455    1040  -2
  -5  13   3   12455    1040   1
  -4  13   3    6117     770   1
  -3  13   3    3565     552   1
  -2  13   3    2562     600   1
  -1  13   3   20764    1034   1
   0 -13   3     376     180  -2
   0  13   3     376     180   1
   1  13   3   20179    2259   1
   2  13   3    4108     660   1
   3  13   3     410      83   1
   4  13   3    6092     830   1
  -5 -13   4    8510     993  -2
   5  13   3    8510     993   1
  -6   6  16    9626    1424  -3
   6  13   3    9626    1424   1
  -7   6  16   25853    1905  -3
   7  13   3   25853    1905   1
  -8   6  16    2554     555  -3
   8  13   3    2554     555   1
   9  13   3    6103     904   1
  10  13   3    6562    1178   1
 -11 -13   5    3173     518  -2
  11  13   3    3173     518   1
  12  13   3    2758     522   1
  13  13   3    1126     427   1
 -13  14   3     867     321   1
 -12  14   3     911     264   1
  11 -14   1     360     187  -2
  11   5  16     360     187  -3
 -11  14   3     360     187   1
  10   5  16    3847     771  -3
 -10  14   3    3847     771   1
   9   5  16   12791    1414  -3
  -9  14   3   12791    1414   1
  -8  14   3    5611     858   1
  -7  14   3    2032    1847   1
  -6  14   3   52221    7332   1
   5 -14   2   10863    1083  -2
  -5  14   3   10863    1083   1
  -4  14   3    1280     392   1
  -3  14   3    7265    1067   1
  -2  14   3   17416    1332   1
  -1  14   3    5896     778   1
   0 -14   3   29892    1287  -2
   0  14   3   29892    1287   1
   1  14   3    3606    1344   1
   2  14   3   11760    3121   1
  -3   6  17   10171    6117  -3
   3  14   3   10171    6117   1
  -4   6  17   18691    1114  -3
   4  14   3   18691    1114   1
  -5 -14   4   24514    1865  -2
  -5   6  17   24514    1865  -3
   5  14   3   24514    1865   1
   6  14   3    2717     745   1
   7  14   3   28340    1651   1
   8  14   3    9002    2947   1
   9  14   3     236     167   1
  10  14   3     702     380   1
 -11 -14   5    1721     405  -2
  11  14   3    1721     405   1
  12  14   3    5568     780   1
  13  14   3    1954     598   1
 -12  15   3     797     335   1
  11 -15   1     708     161  -2
 -11  15   3     708     161   1
 -10  15   3    2043     822   1
  -9  15   3    8911    1005   1
  -8  15   3    4140    1021   1
  -7  15   3   16743    3289   1
  -6  15   3   38596    2002   1
   5 -15   2   13133    1380  -2
  -5  15   3   13133    1380   1
  -4  15   3    8485    1127   1
  -3  15   3    1671     304   1
  -2  15   3   11208     937   1
   1   6  18    5181     606  -3
  -1  15   3    5181     606   1
   0 -15   3   10673    1113  -2
   0   6  18   10673    1113  -3
   0  15   3   10673    1113   1
  -1   6  18    3813     759  -3
   1  15   3    3813     759   1
   2  15   3    2611    3022   1
   3  15   3    6310    2700   1
   4  15   3    5192     766   1
  -5 -15   4    8819    1290  -2
   5  15   3    8819    1290   1
   6  15   3   10487    1408   1
   7  15   3    8605    3811   1
   8  15   3     606     222   1
   9  15   3    1374     356   1
  10  15   3     621     280   1
 -11 -15   5    1706     379  -2
  11  15   3    1706     379   1
  12  15   3     924     245   1
 -12  16   3     980     325   1
  11 -16   1    1421     316  -2
 -11  16   3    1421     316   1
 -10  16   3    7174    1263   1
  -9  16   3    9461    1340   1
  -8  16   3    7482    5824   1
  -7  16   3    1758     400   1
  -6  16   3   24894    1472   1
   5 -16   2   23253    1570  -2
  -5  16   3   23253    1570   1
   4   6  19   17774    1192  -3
  -4  16   3   17774    1192   1
   3   6  19    3129     465  -3
  -3  16   3    3129     465   1
   2   6  19    4737     634  -3
  -2  16   3    4737     634   1
  -1  16   3    1655     452   1
   0 -16   3     560     123  -2
   0  16   3     560     123   1
   1  16   3    1621     473   1
   2  16   3    1770     343   1
   3  16   3     373     212   1
   4  16   3    7941    1459   1
  -5 -16   4   10253    1223  -2
   5  16   3   10253    1223   1
   6  16   3    9152     864   1
   7  16   3    3142    2381   1
   8  16   3    7475     760   1
   9  16   3    6455     890   1
 -10   7  20    1289     506  -3
  10  16   3    1289     506   1
 -11 -16   5    6517     976  -2
 -11   7  20    6517     976  -3
  11  16   3    6517     976   1
 -12   7  20     890     836  -3
  12  16   3     890     836   1
 -12  17   3    2107     781   1
  11 -17   1    1039     222  -2
 -11  17   3    1039     222   1
 -10  17   3    1013     328   1
  -9  17   3    4380     607   1
   8   6  20     908     275  -3
  -8  17   3     908     275   1
   7   6  20    4344     644  -3
  -7  17   3    4344     644   1
   6   6  20    7259     971  -3
  -6  17   3    7259     971   1
   5 -17   2     568     209  -2
  -5  17   3     568     209   1
  -4  17   3   25000    1838   1
  -3  17   3    4316     821   1
  -2  17   3   18154    2567   1
  -1  17   3    4935     693   1
   0 -17   3    5575     720  -2
   0  17   3    5575     720   1
   1  17   3    4111     612   1
   2  17   3    1555     548   1
   3  17   3     440     598   1
   4  17   3    5271     977   1
  -5 -17   4    4886     937  -2
   5  17   3    4886     937   1
  -6   7  21   20292    1119  -3
   6  17   3   20292    1119   1
  -7   7  21    1779     334  -3
   7  17   3    1779     334   1
  -8   7  21     750     356  -3
   8  17   3     750     356   1
   9  17   3   11521    3137   1
  10  17   3    1042     230   1
 -11 -17   5    1012     410  -2
  11  17   3    1012     410   1
  12  17   3     771     568   1
  11 -18   1     605     286  -2
  11   6  21     605     286  -3
 -11  18   3     605     286   1
  10   6  21     765     231  -3
 -10  18   3     765     231   1
   9   6  21    2113     415  -3
  -9  18   3    2113     415   1
  -8  18   3    2765     776   1
  -7  18   3     605     233   1
  -6  18   3     690     205   1
   5 -18   2   19804    1159  -2
  -5  18   3   19804    1159   1
  -4  18   3   30764    1500   1
  -3  18   3    8626    1022   1
  -2  18   3    8716    1116   1
  -1  18   3    2506     641   1
   0 -18   3    3263     645  -2
   0  18   3    3263     645   1
   1  18   3    2653     504   1
   2  18   3    4401     951   1
  -3   7  22   12004    4425  -3
   3  18   3   12004    4425   1
  -4   7  22    7747    1767  -3
   4  18   3    7747    1767   1
  -5 -18   4    6664    1276  -2
  -5   7  22    6664    1276  -3
   5  18   3    6664    1276   1
   6  18   3    1293     254   1
   7  18   3     486     193   1
   8  18   3    4068     761   1
   9  18   3    1489     713   1
  10  18   3    1312     265   1
 -11 -18   5     931     422  -2
  11  18   3     931     422   1
  11 -19   1     416     157  -2
 -11  19   3     416     157   1
 -10  19   3     533     527   1
  -9  19   3    3528     824   1
  -8  19   3     792     343   1
  -7  19   3     856     442   1
  -6  19   3    3048     481   1
   5 -19   2   14492    1119  -2
  -5  19   3   14492    1119   1
  -4  19   3   16008    1706   1
  -3  19   3    9791    1197   1
  -2  19   3   13401    3197   1
   1   7  23   18089    1153  -3
  -1  19   3   18089    1153   1
   0 -19   3   24216    1837  -2
   0   7  23   24216    1837  -3
   0  19   3   24216    1837   1
  -1   7  23   16262     959  -3
   1  19   3   16262     959   1
   2  19   3   18914     976   1
   3  19   3   20526    1050   1
   4  19   3    3376     713   1
  -5 -19   4    2606     644  -2
   5  19   3    2606     644   1
   6  19   3    3813     657   1
   7  19   3     673     193   1
   8  19   3    1397     767   1
   9  19   3    1195     342   1
  10  19   3    1430     395   1
 -11 -19   5    1191     281  -2
  11  19   3    1191     281   1
 -10  20   3     648     248   1
  -9  20   3    1310     356   1
  -8  20   3     580     207   1
  -7  20   3     153     435   1
  -6  20   3    1146     283   1
   5 -20   2    3404     402  -2
  -5  20   3    3404     402   1
   4   7  24   18477    1260  -3
  -4  20   3   18477    1260   1
   3   7  24   35299    1667  -3
  -3  20   3   35299    1667   1
   2   7  24   14226    1294  -3
  -2  20   3   14226    1294   1
  -1  20   3   22013    1096   1
   0 -20   3   13238    1366  -2
   0  20   3   13238    1366   1
   1  20   3   19934    1273   1
   2  20   3    3225    2376   1
   3  20   3    1912     342   1
   4  20   3    5702     799   1
  -5 -20   4    5041    1039  -2
   5  20   3    5041    1039   1
   6  20   3    1529     319   1
   7  20   3    3095     761   1
   8  20   3    3230     980   1
   9  20   3     443     355   1
 -10   8  25    1232     364  -3
  10  20   3    1232     364   1
 -10  21   3     557     360   1
  -9  21   3    1618     423   1
   8   7  25     711     629  -3
  -8  21   3     711     629   1
   7   7  25     639     223  -3
  -7  21   3     639     223   1
   6   7  25    5161     974  -3
  -6  21   3    5161     974   1
   5 -21   2     472     155  -2
  -5  21   3     472     155   1
  -4  21   3   16302    2232   1
  -3  21   3    3711     488   1
  -2  21   3    5112     768   1
  -1  21   3    3682     564   1
   0 -21   3    1528     500  -2
   0  21   3    1528     500   1
   1  21   3    4089     608   1
   2  21   3    1175     444   1
   3  21   3     682     391   1
   4  21   3    7309    2132   1
  -5 -21   4     936     262  -2
   5  21   3     936     262   1
  -6   8  26    4559     635  -3
   6  21   3    4559     635   1
  -7   8  26    2128    1265  -3
   7  21   3    2128    1265   1
  -8   8  26    1083    1787  -3
   8  21   3    1083    1787   1
   9  21   3     706     167   1
  10  21   3     646     255   1
   9   7  26    1030     328  -3
  -9  22   3    1030     328   1
  -8  22   3    3378     989   1
  -7  22   3    3622    1399   1
  -6  22   3     527     511   1
   5 -22   2     990     277  -2
  -5  22   3     990     277   1
  -4  22   3    1274     677   1
  -3  22   3    5211     722   1
  -2  22   3     490     155   1
  -1  22   3    3058     512   1
   0 -22   3   10640    1171  -2
   0  22   3   10640    1171   1
   1  22   3    2771     698   1
   2  22   3    1372     315   1
  -3   8  27     251     361  -3
   3  22   3     251     361   1
  -4   8  27     486     252  -3
   4  22   3     486     252   1
  -5 -22   4    9305    2144  -2
  -5   8  27    9305    2144  -3
   5  22   3    9305    2144   1
   6  22   3    4667    1344   1
   7  22   3     308     217   1
   8  22   3    1365     858   1
   9  22   3    1199     342   1
  -8  23   3    1327     292   1
  -7  23   3    3756     714   1
  -6  23   3    1341     345   1
   5 -23   2    3231     981  -2
  -5  23   3    3231     981   1
  -4  23   3     902     236   1
  -3  23   3    2559     456   1
  -2  23   3    1564     314   1
  -1  23   3    3967     610   1
   0 -23   3     241     218  -2
   0   8  28     241     218  -3
   0  23   3     241     218   1
  -1   8  28    4816     667  -3
   1  23   3    4816     667   1
   2  23   3    1627     370   1
   3  23   3     873     199   1
   4  23   3     495     368   1
  -5 -23   4    1798     399  -2
   5  23   3    1798     399   1
   6  23   3    6223    1010   1
   7  23   3     550     281   1
   8  23   3    1773     514   1
  -8  24   3     982     407   1
  -7  24   3      67     260   1
  -6  24   3    2447     880   1
   5 -24   2    1278     485  -2
  -5  24   3    1278     485   1
   4   8  29    5367    1870  -3
  -4  24   3    5367    1870   1
   3   8  29     759     458  -3
  -3  24   3     759     458   1
   2   8  29     375     136  -3
  -2  24   3     375     136   1
  -1  24   3    3595    1030   1
   0 -24   3     553     451  -2
   0  24   3     553     451   1
   1  24   3    2895     656   1
   2  24   3    1051     571   1
   3  24   3     887     209   1
   4  24   3     937     260   1
  -5 -24   4     620     346  -2
   5  24   3     620     346   1
   6  24   3    5237    1321   1
   7  24   3    6420     985   1
   7   8  30     331     379  -3
  -7  25   3     331     379   1
   6   8  30     968     357  -3
  -6  25   3     968     357   1
   5 -25   2    1128     425  -2
  -5  25   3    1128     425   1
  -4  25   3     933    1406   1
  -3  25   3     759     333   1
  -2  25   3     629     169   1
  -1  25   3     803     500   1
   0 -25   3     961     426  -2
   0  25   3     961     426   1
   1  25   3    1968     471   1
   2  25   3     931     531   1
   3  25   3     364     241   1
   4  25   3    1566     466   1
  -5 -25   4     785     270  -2
   5  25   3     785     270   1
   6  25   3     -36     445   1
   5 -26   2     670    1639  -2
  -5  26   3     670    1639   1
  -4  26   3     555     227   1
  -3  26   3    1092     393   1
  -2  26   3     583     226   1
  -1  26   3    1316     326   1
   0 -26   3    2984     558  -2
   0  26   3    2984     558   1
   1  26   3     485     220   1
   2  26   3     841     279   1
  -3   9  32     464     208  -3
   3  26   3     464     208   1
  -4   9  32     736     250  -3
   4  26   3     736     250   1
  -5 -26   4     879     332  -2
  -5   9  32     879     332  -3
   5  26   3     879     332   1
  -4  27   3    1588    1101   1
  -3  27   3     848     392   1
  -2  27   3     213     178   1
  -1  27   3    1325     294   1
   0 -27   3     430     302  -2
   0   9  33     430     302  -3
   0  27   3     430     302   1
  -1   9  33     176     185  -3
   1  27   3     176     185   1
   2  27   3     410     295   1
   3  27   3     803     275   1
   4  27   3     612     219   1
   2   9  34    4542    1395  -3
  -2  28   3    4542    1395   1
  -1  28   3    1088     704   1
   0 -28   3     748     586  -2
   0  28   3     748     586   1
   1  28   3     955     438   1
  15   2  -2    3076     604  -3
 -15   0   4    3076     604   1
  14   2  -2    1568     478  -3
 -14   0   4    1568     478   1
  13   2  -2    2493     701  -3
 -13   0   4    2493     701   1
 -12   0   4    3154    1547   1
  11   0   2    1133     317  -2
 -11   0   4    1133     317   1
 -10   0   4    8327    1452   1
  -9   0   4    2161     455   1
  -8   0   4     831     759   1
  -7   0   4   14931    1992   1
  -6   0   4     149     157   1
  -5   0   4   31760    1400   1
  -4   0   4   53936    1947   1
  -3   0   4  550369    9319   1
  -2   0   4  388758   13188   1
   1   3  -1   12076    1686  -3
  -1   0   4   12076    1686   1
   0   0   4   10350     591  -2
   0   3  -1   10350     591  -3
   0   0   4   10350     591   1
  -1   3  -1   30097    1580  -3
   1   0   4   30097    1580   1
   2   0   4 1324410  105419   1
   3   0   4  295063    4350   1
   4   0   4   18500     878   1
   5   0   4  121524    2599   1
   6   0   4    4468     573   1
   7   0   4    2216    1209   1
   8   0   4   22303    1991   1
   9   0   4   10897    1716   1
  10   0   4    6619    1296   1
 -11   0   6    6105    1138  -2
  11   0   4    6105    1138   1
  12   0   4    2501     710   1
 -13   4   0    1033     297  -3
  13   0   4    1033     297   1
 -14   4   0     925     312  -3
  14   0   4     925     312   1
 -15   4   0     442     557  -3
  15   0   4     442     557   1
 -15   1   4     898     183   1
 -14   1   4    1194     280   1
 -13   1   4    1111     248   1
 -12   1   4    3089     647   1
  11  -1   2    7651     864  -2
 -11   1   4    7651     864   1
 -10   1   4   16131    1252   1
  -9   1   4    4022     618   1
  -8   1   4    4026     614   1
  -7   1   4    4843    1546   1
  -6   1   4   37083    1208   1
   5  -1   3    4502     243  -2
   5   3   0    4502     243  -3
  -5   1   4    4502     243   1
   4   3   0   46570    3368  -3
  -4   1   4   46570    3368   1
   3   3   0    2654     191  -3
  -3   1   4    2654     191   1
  -2   1   4   14229     463   1
  -1   1   4  119207    3026   1
   0  -1   4   20470     512  -2
   0   1   4   20470     512   1
   1   1   4   86474    3064   1
   2   1   4    7624     318   1
   3   1   4     673     171   1
   4   1   4   34139    1524   1
  -5  -1   5    3452     210  -2
   5   1   4    3452     210   1
   6   1   4   42644    1889   1
   7   1   4     899     813   1
   8   1   4   17456    1845   1
   9   1   4    7745    1017   1
 -10   4   1    9888    1071  -3
  10   1   4    9888    1071   1
 -11  -1   6    1012     263  -2
 -11   4   1    1012     263  -3
  11   1   4    1012     263   1
  12   1   4    5794     656   1
  13   1   4    1629     369   1
  14   1   4    1558     475   1
  15   1   4    1565     413   1
 -15   2   4     257     213   1
 -14   2   4    3560     571   1
 -13   2   4    2591     473   1
 -12   2   4    2559     528   1
  11  -2   2    3604     545  -2
 -11   2   4    3604     545   1
 -10   2   4    4631     761   1
  -9   2   4    5325     666   1
   8   3   1   30998    1357  -3
  -8   2   4   30998    1357   1
   7   3   1   13369     908  -3
  -7   2   4   13369     908   1
   6   3   1   76720    1953  -3
  -6   2   4   76720    1953   1
   5  -2   3  105232    2184  -2
  -5   2   4  105232    2184   1
  -4   2   4  172664    3643   1
  -3   2   4    3563     304   1
  -2   2   4  515084    7143   1
  -1   2   4   65593    3405   1
   0  -2   4    4429     495  -2
   0   2   4    4429     495   1
   1   2   4   77075    7340   1
   2   2   4  144083    3707   1
   3   2   4   31826     778   1
   4   2   4   95012    1696   1
  -5  -2   5   86747    2416  -2
   5   2   4   86747    2416   1
  -6   4   2   28401    1406  -3
   6   2   4   28401    1406   1
  -7   4   2   28013    1413  -3
   7   2   4   28013    1413   1
  -8   4   2   26547    2006  -3
   8   2   4   26547    2006   1
   9   2   4    1758     283   1
  10   2   4     890     172   1
 -11  -2   6     987     416  -2
  11   2   4     987     416   1
  12   2   4    1185     443   1
  13   2   4    1725     477   1
  14   2   4    1957     500   1
  15   2   4     802     221   1
 -15   3   4     790     316   1
 -14   3   4    1664     355   1
 -13   3   4    2209     765   1
  12   3   2    5584     692  -3
 -12   3   4    5584     692   1
  11  -3   2     880     219  -2
  11   3   2     880     219  -3
 -11   3   4     880     219   1
  10   3   2    9435    1007  -3
 -10   3   4    9435    1007   1
  -9   3   4   11114    1008   1
  -8   3   4    5166     720   1
  -7   3   4   33511    4171   1
  -6   3   4   55777    1801   1
   5  -3   3   17487     761  -2
  -5   3   4   17487     761   1
  -4   3   4   97790    2376   1
  -3   3   4  322146    4417   1
  -2   3   4  720193   10692   1
  -1   3   4   10215    3404   1
   0  -3   4    5031     576  -2
   0   3   4    5031     576   1
   1   3   4    7610     923   1
   2   3   4  615027   11628   1
  -3   4   3   65426    1438  -3
   3   3   4   65426    1438   1
  -4   4   3   80690    1444  -3
   4   3   4   80690    1444   1
  -5  -3   5   24532     920  -2
   5   3   4   24532     920   1
   6   3   4   33447    1721   1
   7   3   4   12725    1048   1
   8   3   4   20423    1470   1
   9   3   4    1241     449   1
  10   3   4     849     513   1
 -11  -3   6    4515     598  -2
  11   3   4    4515     598   1
  12   3   4    3032    1803   1
  13   3   4     464     329   1
  14   3   4    5001     691   1
  15   3   3    1045     826  -3
 -15   4   4    1045     826   1
  14   3   3     921     396  -3
 -14   4   4     921     396   1
  13   3   3    3276     505  -3
 -13   4   4    3276     505   1
 -12   4   4    2971     838   1
  11  -4   2    3876     513  -2
 -11   4   4    3876     513   1
 -10   4   4     780     455   1
  -9   4   4   20245    1699   1
  -8   4   4   33674    1411   1
  -7   4   4  172833    4258   1
  -6   4   4   22374    1076   1
   5  -4   3   30866    1079  -2
  -5   4   4   30866    1079   1
  -4   4   4    5914    1618   1
  -3   4   4   80064    1798   1
  -2   4   4  121485    4713   1
   0  -4   4  178844    5490  -2
   0   4   4  178844    5490  -3
   0   4   4  178844    5490   1
  -1   4   4   98032    1316  -3
   1   4   4   98032    1316   1
   3   4   4   22354    1183   1
   4   4   4   60537    1551   1
  -5  -4   5   20120     882  -2
   5   4   4   20120     882   1
   6   4   4   21346     777   1
   7   4   4   35279    1966   1
   8   4   4    6786     914   1
   9   4   4   11182    1436   1
  10   4   4    8196    1044   1
 -11  -4   6   11894    1169  -2
  11   4   4   11894    1169   1
  12   4   4   11688     978   1
 -13   5   5     932     299  -3
  13   4   4     932     299   1
 -14   5   5    1197     246  -3
  14   4   4    1197     246   1
 -14   5   4    3384     575   1
 -13   5   4     772     180   1
 -12   5   4    5175    1095   1
  11  -5   2    2807     547  -2
 -11   5   4    2807     547   1
 -10   5   4    5309     795   1
  -9   5   4   17859    1397   1
  -8   5   4   18644    1187   1
  -7   5   4   35849    1455   1
  -6   5   4   35681    1455   1
   5  -5   3   25959    1051  -2
  -5   5   4   25959    1051   1
   4   4   5   20172    2137  -3
  -4   5   4   20172    2137   1
   3   4   5   13445    1569  -3
  -3   5   4   13445    1569   1
  -2   5   4    8560     918   1
  -1   5   4     319     188   1
   0  -5   4     884      98  -2
   0   5   4     884      98   1
   1   5   4   30981     976   1
   2   5   4     408     129   1
   3   5   4   48843   10215   1
   4   5   4   47266    1309   1
  -5  -5   5     325     142  -2
   5   5   4     325     142   1
   6   5   4   34741    1372   1
   7   5   4   53846    2094   1
   8   5   4   11404    1134   1
   9   5   4    2986     502   1
 -10   5   6   24012    1190  -3
  10   5   4   24012    1190   1
 -11  -5   6   14925    1213  -2
 -11   5   6   14925    1213  -3
  11   5   4   14925    1213   1
 -12   5   6   12222    2667  -3
  12   5   4   12222    2667   1
  13   5   4    2939     515   1
  14   5   4     175     146   1
 -14   6   4    5893     627   1
 -13   6   4    1016     695   1
 -12   6   4     620     274   1
  11  -6   2    2008     478  -2
 -11   6   4    2008     478   1
 -10   6   4    9055     888   1
  -9   6   4   41936    2466   1
   8   4   6    1632     560  -3
  -8   6   4    1632     560   1
   7   4   6    2692    1196  -3
  -7   6   4    2692    1196   1
   6   4   6   14816     725  -3
  -6   6   4   14816     725   1
   5  -6   3    9650     620  -2
  -5   6   4    9650     620   1
  -4   6   4     918     241   1
  -3   6   4   67821    1644   1
  -2   6   4    3970     506   1
  -1   6   4   36423    1179   1
   0  -6   4   63223    5243  -2
   0   6   4   63223    5243   1
   1   6   4   37108     862   1
   2   6   4   79986    1934   1
   3   6   4    7253     348   1
   4   6   4  145318    6707   1
  -5  -6   5    3532     253  -2
   5   6   4    3532     253   1
  -6   5   7    4851     835  -3
   6   6   4    4851     835   1
  -7   5   7   10937    1163  -3
   7   6   4   10937    1163   1
  -8   5   7    4174     722  -3
   8   6   4    4174     722   1
   9   6   4    6874     869   1
  10   6   4    5139     812   1
 -11  -6   6    1954     428  -2
  11   6   4    1954     428   1
  12   6   4     883     251   1
  13   6   4     874     260   1
  14   6   4    1210     355   1
 -14   7   4    1633     438   1
 -13   7   4    3338     651   1
 -12   7   4     786     244   1
  11  -7   2    6574    1136  -2
  11   4   7    6574    1136  -3
 -11   7   4    6574    1136   1
  10   4   7   28161    2471  -3
 -10   7   4   28161    2471   1
  -9   7   4    9513    1143   1
  -8   7   4    4250     664   1
  -7   7   4    4121     592   1
  -6   7   4   17643    1020   1
   5  -7   3    8767     695  -2
  -5   7   4    8767     695   1
  -4   7   4   66517    1896   1
  -3   7   4   29642    2336   1
  -2   7   4     557     126   1
  -1   7   4     301      55   1
   0  -7   4  111689    2321  -2
   0   7   4  111689    2321   1
   1   7   4     382      58   1
   2   7   4   23432     856   1
  -3   5   8   85560    2438  -3
   3   7   4   85560    2438   1
  -4   5   8  223090    9009  -3
   4   7   4  223090    9009   1
  -5  -7   5   28098    1338  -2
  -5   5   8   28098    1338  -3
   5   7   4   28098    1338   1
   6   7   4   19060    1395   1
   7   7   4    4485     588   1
   8   7   4    9531    1154   1
   9   7   4     938     547   1
  10   7   4   18282    1610   1
 -11  -7   6   10640     985  -2
  11   7   4   10640     985   1
  12   7   4    9293    1010   1
  13   7   4    2727     472   1
  14   7   4    1231     352   1
  14   4   8    3280    1296  -3
 -14   8   4    3280    1296   1
  13   4   8    3986     896  -3
 -13   8   4    3986     896   1
 -12   8   4    1901     484   1
  11  -8   2    7263     715  -2
 -11   8   4    7263     715   1
 -10   8   4   11532     837   1
  -9   8   4     499     170   1
  -8   8   4     859     170   1
  -7   8   4    9838     873   1
  -6   8   4   34643    1378   1
   5  -8   3  168285    3680  -2
  -5   8   4  168285    3680   1
  -4   8   4   10132     689   1
  -3   8   4    5107    1164   1
  -2   8   4   22166    2864   1
   1   5   9    1780     263  -3
  -1   8   4    1780     263   1
   0  -8   4    4123     260  -2
   0   5   9    4123     260  -3
   0   8   4    4123     260   1
  -1   5   9    1222     309  -3
   1   8   4    1222     309   1
   2   8   4   29733    2573   1
   3   8   4   23611    4366   1
   4   8   4   15196     748   1
  -5  -8   5   39964    1961  -2
   5   8   4   39964    1961   1
   6   8   4   10485     925   1
   7   8   4    8503    1011   1
   8   8   4     984     198   1
   9   8   4     198     165   1
  10   8   4    3159     460   1
 -11  -8   6    3322     506  -2
  11   8   4    3322     506   1
  12   8   4     724     244   1
 -13   6  10     824     157  -3
  13   8   4     824     157   1
 -14   6  10    2628     419  -3
  14   8   4    2628     419   1
 -14   9   4    1979     412   1
 -13   9   4    1040     633   1
 -12   9   4     865     475   1
  11  -9   2    2215     851  -2
 -11   9   4    2215     851   1
 -10   9   4    1133     226   1
  -9   9   4    5765     840   1
  -8   9   4     915    1462   1
  -7   9   4     407     143   1
  -6   9   4   16089    1044   1
   5  -9   3    9068     797  -2
  -5   9   4    9068     797   1
   4   5  10   18663     998  -3
  -4   9   4   18663     998   1
   3   5  10   33614    6292  -3
  -3   9   4   33614    6292   1
  -2   9   4    1082     148   1
  -1   9   4   32004    1114   1
   0  -9   4     990     137  -2
   0   9   4     990     137   1
   1   9   4   30728    1089   1
   2   9   4     798     242   1
   3   9   4   19494    1341   1
   4   9   4   23951    1386   1
  -5  -9   5   23438    1296  -2
   5   9   4   23438    1296   1
   6   9   4     408     156   1
   7   9   4    2110     760   1
   8   9   4    1242     521   1
   9   9   4    1137     208   1
 -10   6  11   12508    1190  -3
  10   9   4   12508    1190   1
 -11  -9   6    3661     563  -2
 -11   6  11    3661     563  -3
  11   9   4    3661     563   1
 -12   6  11    1147     334  -3
  12   9   4    1147     334   1
  13   9   4     849     232   1
  14   9   4     731     315   1
 -14  10   4     549     362   1
 -13  10   4    3875     952   1
 -12  10   4    2407    1342   1
  11 -10   2     929     393  -2
 -11  10   4     929     393   1
 -10  10   4    7820    1123   1
  -9  10   4    1051     211   1
   8   5  11     942     266  -3
  -8  10   4     942     266   1
   7   5  11     958     866  -3
  -7  10   4     958     866   1
   6   5  11   10601     939  -3
  -6  10   4   10601     939   1
   5 -10   3   41748    1944  -2
  -5  10   4   41748    1944   1
  -4  10   4   25494    1121   1
  -3  10   4   12749    1040   1
  -2  10   4    8077    1028   1
  -1  10   4    2296     268   1
   0 -10   4   25914    1069  -2
   0  10   4   25914    1069   1
   1  10   4    2536     186   1
   2  10   4   60923    1617   1
   3  10   4    3932     682   1
   4  10   4   39932    1644   1
  -5 -10   5   17310    1689  -2
   5  10   4   17310    1689   1
  -6   6  12    1285     259  -3
   6  10   4    1285     259   1
  -7   6  12    9166    1017  -3
   7  10   4    9166    1017   1
  -8   6  12     697     854  -3
   8  10   4     697     854   1
   9  10   4    8353     943   1
  10  10   4    2224     673   1
 -11 -10   6    1603     294  -2
  11  10   4    1603     294   1
  12  10   4     650     715   1
  13  10   4    2081     348   1
  14  10   4     782     305   1
 -13  11   4    2322     706   1
 -12  11   4     721     331   1
  11 -11   2     574     190  -2
  11   5  12     574     190  -3
 -11  11   4     574     190   1
  10   5  12    4478     581  -3
 -10  11   4    4478     581   1
  -9  11   4    1936     577   1
  -8  11   4    8554    1182   1
  -7  11   4    5608    2266   1
  -6  11   4   24526    1758   1
   5 -11   3    5420     787  -2
  -5  11   4    5420     787   1
  -4  11   4    5135     710   1
  -3  11   4   12964     647   1
  -2  11   4   17509    2070   1
  -1  11   4   93439    7805   1
   0 -11   4     259      94  -2
   0  11   4     259      94   1
   1  11   4   92250    1912   1
   2  11   4    7150    3951   1
  -3   6  13   13597    1142  -3
   3  11   4   13597    1142   1
  -4   6  13   14908    2166  -3
   4  11   4   14908    2166   1
  -5 -11   5    8827     876  -2
  -5   6  13    8827     876  -3
   5  11   4    8827     876   1
   6  11   4    3785     948   1
   7  11   4    5837    2045   1
   8  11   4     754     401   1
   9  11   4    2051    1151   1
  10  11   4    8478     832   1
 -11 -11   6    1081     227  -2
  11  11   4    1081     227   1
  12  11   4    1521     311   1
  13  11   4     886     226   1
  13   5  13    2345     560  -3
 -13  12   4    2345     560   1
 -12  12   4    1514     890   1
  11 -12   2    2519     463  -2
 -11  12   4    2519     463   1
 -10  12   4     852     382   1
  -9  12   4    3851     591   1
  -8  12   4   11576    1533   1
  -7  12   4     839     289   1
  -6  12   4     642     157   1
   5 -12   3   15643    1138  -2
  -5  12   4   15643    1138   1
  -4  12   4    3985     628   1
  -3  12   4     429     116   1
  -2  12   4    7849     931   1
   1   6  14   24688    1131  -3
  -1  12   4   24688    1131   1
   0 -12   4   23819    1392  -2
   0   6  14   23819    1392  -3
   0  12   4   23819    1392   1
  -1   6  14   21897    1288  -3
   1  12   4   21897    1288   1
   2  12   4   13022     878   1
   3  12   4     516     985   1
   4  12   4    3548     603   1
  -5 -12   5   28780    2098  -2
   5  12   4   28780    2098   1
   6  12   4    1905     780   1
   7  12   4    7302    1965   1
   8  12   4    2742     728   1
   9  12   4    8773    1068   1
  10  12   4     837     217   1
 -11 -12   6    1142     213  -2
  11  12   4    1142     213   1
  12  12   4     504     270   1
 -13   7  15    3048     737  -3
  13  12   4    3048     737   1
 -13  13   4    1604     443   1
 -12  13   4    1009     291   1
  11 -13   2    4062     717  -2
 -11  13   4    4062     717   1
 -10  13   4    3844     785   1
  -9  13   4    3616     625   1
  -8  13   4    2168     969   1
  -7  13   4    6110    4423   1
  -6  13   4    8387    1176   1
   5 -13   3    9483     872  -2
  -5  13   4    9483     872   1
   4   6  15    5853     713  -3
  -4  13   4    5853     713   1
   3   6  15     492     128  -3
  -3  13   4     492     128   1
  -2  13   4    1612    1179   1
  -1  13   4    8974     745   1
   0 -13   4    8204     788  -2
   0  13   4    8204     788   1
   1  13   4    8939     801   1
   2  13   4    9012     827   1
   3  13   4    1023     252   1
   4  13   4     930     237   1
  -5 -13   5   45019    3714  -2
   5  13   4   45019    3714   1
   6  13   4     230     433   1
   7  13   4    1257     408   1
   8  13   4   38535    2260   1
   9  13   4    1381     322   1
 -10   7  16    4083     639  -3
  10  13   4    4083     639   1
 -11 -13   6     909     169  -2
 -11   7  16     909     169  -3
  11  13   4     909     169   1
 -12   7  16     703     352  -3
  12  13   4     703     352   1
  13  13   4    1867     603   1
 -13  14   4    2547     581   1
 -12  14   4    1218     390   1
  11 -14   2    4793     570  -2
 -11  14   4    4793     570   1
 -10  14   4    4985     784   1
  -9  14   4    1221     319   1
   8   6  16   28475    1743  -3
  -8  14   4   28475    1743   1
   7   6  16   20417    3508  -3
  -7  14   4   20417    3508   1
   6   6  16    3108     855  -3
  -6  14   4    3108     855   1
   5 -14   3   24113    1972  -2
  -5  14   4   24113    1972   1
  -4  14   4   18545    1341   1
  -3  14   4   29877    2238   1
  -2  14   4    1348     187   1
  -1  14   4   45013    5447   1
   0 -14   4   20358    1249  -2
   0  14   4   20358    1249   1
   1  14   4   47790    2219   1
   2  14   4     271     146   1
   3  14   4   22163    3805   1
   4  14   4   16396    1335   1
  -5 -14   5   58686    3754  -2
   5  14   4   58686    3754   1
  -6   7  17     487     310  -3
   6  14   4     487     310   1
  -7   7  17   23757    4045  -3
   7  14   4   23757    4045   1
  -8   7  17    4526     603  -3
   8  14   4    4526     603   1
   9  14   4   14672    2401   1
  10  14   4    1684     362   1
 -11 -14   6    1216     353  -2
  11  14   4    1216     353   1
  12  14   4    3830     655   1
  13  14   4     657     448   1
 -12  15   4     833     392   1
  11 -15   2    4290     772  -2
  11   6  17    4290     772  -3
 -11  15   4    4290     772   1
  10   6  17    1638     372  -3
 -10  15   4    1638     372   1
   9   6  17    6378     904  -3
  -9  15   4    6378     904   1
  -8  15   4    4025     634   1
  -7  15   4   21925    1585   1
  -6  15   4    8913    1131   1
   5 -15   3    8714    1120  -2
  -5  15   4    8714    1120   1
  -4  15   4    4283     573   1
  -3  15   4   11352     945   1
  -2  15   4    2268    2148   1
  -1  15   4   18585    1056   1
   0 -15   4   24744    1287  -2
   0  15   4   24744    1287   1
   1  15   4   16785    1808   1
   2  15   4    9939    1357   1
  -3   7  18     459     173  -3
   3  15   4     459     173   1
  -4   7  18    2765     385  -3
   4  15   4    2765     385   1
  -5 -15   5    2560     828  -2
  -5   7  18    2560     828  -3
   5  15   4    2560     828   1
   6  15   4   14486    1141   1
   7  15   4   11815    1484   1
   8  15   4    3026     619   1
   9  15   4    1161     368   1
  10  15   4     583     200   1
 -11 -15   6    2629     820  -2
  11  15   4    2629     820   1
  12  15   4    2369     951   1
 -12  16   4     778     595   1
  11 -16   2    1579     407  -2
 -11  16   4    1579     407   1
 -10  16   4    5092     730   1
  -9  16   4    6215     927   1
  -8  16   4     844     339   1
  -7  16   4   11739    1218   1
  -6  16   4   12941    1132   1
   5 -16   3    7242     845  -2
  -5  16   4    7242     845   1
  -4  16   4    8328    1435   1
  -3  16   4    1103     196   1
  -2  16   4    1465     291   1
   1   7  19    8772    1153  -3
  -1  16   4    8772    1153   1
   0 -16   4   11878    1591  -2
   0   7  19   11878    1591  -3
   0  16   4   11878    1591   1
  -1   7  19    8583    1030  -3
   1  16   4    8583    1030   1
   2  16   4     718     156   1
   3  16   4    1051     706   1
   4  16   4    4230     892   1
  -5 -16   5   65783    3207  -2
   5  16   4   65783    3207   1
   6  16   4    2657     453   1
   7  16   4    4715     709   1
   8  16   4     757     209   1
   9  16   4     424     185   1
  10  16   4    4261     617   1
 -11 -16   6    6113    1521  -2
  11  16   4    6113    1521   1
  12  16   4     502     197   1
 -12  17   4     804     474   1
  11 -17   2    1652     392  -2
 -11  17   4    1652     392   1
 -10  17   4     855     833   1
  -9  17   4    1131     285   1
  -8  17   4     775     225   1
  -7  17   4    2506     830   1
  -6  17   4   20607    1627   1
   5 -17   3    3558     838  -2
  -5  17   4    3558     838   1
   4   7  20    7347    1009  -3
  -4  17   4    7347    1009   1
   3   7  20     910     273  -3
  -3  17   4     910     273   1
   2   7  20    6341    1134  -3
  -2  17   4    6341    1134   1
  -1  17   4   11130    1294   1
   0 -17   4     438     108  -2
   0  17   4     438     108   1
   1  17   4    8321    1359   1
   2  17   4    5516    1151   1
   3  17   4   38898    2011   1
   4  17   4   16138    1166   1
  -5 -17   5    7302    1141  -2
   5  17   4    7302    1141   1
   6  17   4    5905     769   1
   7  17   4    2774     551   1
   8  17   4    1217     270   1
   9  17   4    4297     686   1
 -10   8  21    1532     380  -3
  10  17   4    1532     380   1
 -11 -17   6     924     222  -2
 -11   8  21     924     222  -3
  11  17   4     924     222   1
  11 -18   2     770     237  -2
 -11  18   4     770     237   1
 -10  18   4    2348     513   1
  -9  18   4    1254     291   1
   8   7  21    1056     273  -3
  -8  18   4    1056     273   1
   7   7  21    1120     327  -3
  -7  18   4    1120     327   1
   6   7  21     585     160  -3
  -6  18   4     585     160   1
   5 -18   3    5445    1191  -2
  -5  18   4    5445    1191   1
  -4  18   4    8790     846   1
  -3  18   4   10952    1288   1
  -2  18   4   36764    1656   1
  -1  18   4    7106     989   1
   0 -18   4   28802    1884  -2
   0  18   4   28802    1884   1
   1  18   4    9093    1116   1
   2  18   4   22100    5790   1
   3  18   4     958     341   1
   4  18   4   33790    3121   1
  -5 -18   5   23846    4451  -2
   5  18   4   23846    4451   1
  -6   8  22    3862     654  -3
   6  18   4    3862     654   1
  -7   8  22     708     633  -3
   7  18   4     708     633   1
  -8   8  22    1596     348  -3
   8  18   4    1596     348   1
   9  18   4    6078     844   1
  10  18   4     441     224   1
 -11 -18   6     520     157  -2
  11  18   4     520     157   1
  11 -19   2    1209     266  -2
  11   7  22    1209     266  -3
 -11  19   4    1209     266   1
  10   7  22     691     164  -3
 -10  19   4     691     164   1
   9   7  22    1190     275  -3
  -9  19   4    1190     275   1
  -8  19   4    2186     555   1
  -7  19   4     890     300   1
  -6  19   4    3838     541   1
   5 -19   3    2819     486  -2
  -5  19   4    2819     486   1
  -4  19   4    3308     466   1
  -3  19   4   24741    1330   1
  -2  19   4    4961     756   1
  -1  19   4    1404     310   1
   0 -19   4   89586    4087  -2
   0  19   4   89586    4087   1
   1  19   4    1375     278   1
   2  19   4     741     246   1
  -3   8  23    2104    2556  -3
   3  19   4    2104    2556   1
  -4   8  23   10502    1159  -3
   4  19   4   10502    1159   1
  -5 -19   5    1040     363  -2
  -5   8  23    1040     363  -3
   5  19   4    1040     363   1
   6  19   4    5779    1009   1
   7  19   4     854     372   1
   8  19   4    1424     472   1
   9  19   4    4139    1065   1
  10  19   4     791     448   1
 -11 -19   6     568     232  -2
  11  19   4     568     232   1
 -10  20   4    3245     953   1
  -9  20   4     891     214   1
  -8  20   4    1491     453   1
  -7  20   4    1440     515   1
  -6  20   4    1654     323   1
   5 -20   3    6162     818  -2
  -5  20   4    6162     818   1
  -4  20   4    5706    1185   1
  -3  20   4     822     184   1
  -2  20   4     314     344   1
   1   8  24    8742    1045  -3
  -1  20   4    8742    1045   1
   0 -20   4     557     198  -2
   0   8  24     557     198  -3
   0  20   4     557     198   1
  -1   8  24    9047     966  -3
   1  20   4    9047     966   1
   2  20   4    1212     221   1
   3  20   4   20790    3830   1
   4  20   4    8258    1518   1
  -5 -20   5   11959    1691  -2
   5  20   4   11959    1691   1
   6  20   4     622     481   1
   7  20   4    1816     461   1
   8  20   4     653     252   1
   9  20   4     631     677   1
  10  20   4     647     183   1
 -10  21   4     848     290   1
  -9  21   4    2008     601   1
  -8  21   4     938     728   1
  -7  21   4    1676     714   1
  -6  21   4    5069    1210   1
   5 -21   3     520     185  -2
  -5  21   4     520     185   1
   4   8  25    6291    1216  -3
  -4  21   4    6291    1216   1
   3   8  25    1055     604  -3
  -3  21   4    1055     604   1
   2   8  25    9203     866  -3
  -2  21   4    9203     866   1
  -1  21   4    1410     294   1
   0 -21   4     683     216  -2
   0  21   4     683     216   1
   1  21   4    2407     351   1
   2  21   4     660     180   1
   3  21   4    8937     889   1
   4  21   4   10392    3041   1
  -5 -21   5    1196     612  -2
   5  21   4    1196     612   1
   6  21   4    8252    1165   1
   7  21   4    2661     831   1
   8  21   4    1098     368   1
   9  21   4    2017     429   1
 -10   9  26     933     284  -3
  10  21   4     933     284   1
  -9  22   4    2036     588   1
   8   8  26    1252     305  -3
  -8  22   4    1252     305   1
   7   8  26     445     234  -3
  -7  22   4     445     234   1
   6   8  26    3784     718  -3
  -6  22   4    3784     718   1
   5 -22   3    6902    1753  -2
  -5  22   4    6902    1753   1
  -4  22   4     832     563   1
  -3  22   4     516     277   1
  -2  22   4    1132     235   1
  -1  22   4    2904     444   1
   0 -22   4    1564     317  -2
   0  22   4    1564     317   1
   1  22   4    3425     432   1
   2  22   4     632     171   1
   3  22   4    5997     874   1
   4  22   4     412     155   1
  -5 -22   5    4050     663  -2
   5  22   4    4050     663   1
   6  22   4    5334     735   1
  -7   9  27     528     164  -3
   7  22   4     528     164   1
  -8   9  27    3171     601  -3
   8  22   4    3171     601   1
   9  22   4    1532     510   1
  -8  23   4    1664     548   1
  -7  23   4    1126     397   1
  -6  23   4    6624    3265   1
   5 -23   3    2124     577  -2
  -5  23   4    2124     577   1
  -4  23   4     979     214   1
  -3  23   4    1367     362   1
  -2  23   4    2002     350   1
  -1  23   4    1537     278   1
   0 -23   4     571     392  -2
   0  23   4     571     392   1
   1  23   4     842     211   1
   2  23   4    2304     387   1
  -3   9  28    1155     518  -3
   3  23   4    1155     518   1
  -4   9  28    3653     603  -3
   4  23   4    3653     603   1
  -5 -23   5    4342     996  -2
  -5   9  28    4342     996  -3
   5  23   4    4342     996   1
   6  23   4    1703     663   1
   7  23   4     320     336   1
   8  23   4    1555     518   1
  -7  24   4    4789     882   1
  -6  24   4    4732    1421   1
   5 -24   3     823     306  -2
  -5  24   4     823     306   1
  -4  24   4    1406     494   1
  -3  24   4     788     249   1
  -2  24   4    1314     372   1
  -1  24   4    1453     358   1
   0 -24   4    3108     510  -2
   0   9  29    3108     510  -3
   0  24   4    3108     510   1
  -1   9  29    2126     556  -3
   1  24   4    2126     556   1
   2  24   4     912     429   1
   3  24   4     687     515   1
   4  24   4     450     220   1
  -5 -24   5    1951     493  -2
   5  24   4    1951     493   1
   6  24   4     828     270   1
   7  24   4    1545     636   1
  -7  25   4    1247     461   1
  -6  25   4     330     223   1
   5 -25   3    1080     403  -2
  -5  25   4    1080     403   1
   4   9  30     851     262  -3
  -4  25   4     851     262   1
   3   9  30     792     799  -3
  -3  25   4     792     799   1
   2   9  30     819     298  -3
  -2  25   4     819     298   1
  -1  25   4     769     297   1
   0 -25   4    1363     375  -2
   0  25   4    1363     375   1
   1  25   4     768     190   1
   2  25   4    1273     263   1
   3  25   4     671     271   1
   4  25   4     944     193   1
  -5 -25   5    2054     559  -2
   5  25   4    2054     559   1
   6  25   4     487     207   1
   5 -26   3     291     572  -2
  -5  26   4     291     572   1
  -4  26   4     592     732   1
  -3  26   4     499     240   1
  -2  26   4    1003     741   1
  -1  26   4     650     255   1
   0 -26   4    1040     629  -2
   0  26   4    1040     629   1
   1  26   4     904     599   1
   2  26   4     728     352   1
   3  26   4     949     377   1
   4  26   4     710     277   1
  -5 -26   5     563     391  -2
   5  26   4     563     391   1
  -4  27   4     939     425   1
  -3  27   4     625     435   1
  -2  27   4     529     356   1
  -1  27   4    1110     301   1
   0 -27   4     836     277  -2
   0  27   4     836     277   1
   1  27   4    1213     458   1
   2  27   4     650     296   1
  -3  10  33     128     134  -3
   3  27   4     128     134   1
  -4  10  33    1095     377  -3
   4  27   4    1095     377   1
  -1  28   4     944     542   1
   0 -28   4     899     575  -2
   0  10  34     899     575  -3
   0  28   4     899     575   1
  -1  10  34     771     360  -3
   1  28   4     771     360   1
  15   3  -1     922     501  -3
 -15   1   5     922     501   1
  14   3  -1    1505     378  -3
 -14   1   5    1505     378   1
  13   3  -1     503     279  -3
 -13   1   5     503     279   1
 -12   1   5    1445     269   1
  11  -1   3    1254     259  -2
 -11   1   5    1254     259   1
 -10   1   5    3984     754   1
  -9   1   5    1070     287   1
  -8   1   5   22270    2157   1
  -7   1   5    5059     522   1
  -6   1   5   44045    1388   1
   5  -1   4    3355     189  -2
  -5   1   5    3355     189   1
  -4   1   5   33927    1647   1
  -3   1   5   52082    1098   1
  -2   1   5  297956    4493   1
   1   4   0  147075    5082  -3
  -1   1   5  147075    5082   1
   0  -1   5   28201     706  -2
   0   4   0   28201     706  -3
   0   1   5   28201     706   1
  -1   4   0  291682    3676  -3
   1   1   5  291682    3676   1
   2   1   5  169349    1712   1
   3   1   5  279736    4090   1
   4   1   5  117133    1819   1
  -5  -1   6   13834     708  -2
   5   1   5   13834     708   1
   6   1   5   35187    1030   1
   7   1   5   24758    1846   1
   8   1   5    7491     991   1
   9   1   5    5582     706   1
  10   1   5    1009     428   1
 -11  -1   7    3591     504  -2
  11   1   5    3591     504   1
  12   1   5    1694     308   1
 -13   5   1     325     184  -3
  13   1   5     325     184   1
 -14   5   1    3014     543  -3
  14   1   5    3014     543   1
 -15   2   5    1869     419   1
 -14   2   5    2190     615   1
 -13   2   5    2263     423   1
 -12   2   5     939     541   1
  11  -2   3    5072     607  -2
 -11   2   5    5072     607   1
 -10   2   5    1590     361   1
  -9   2   5    2256     388   1
  -8   2   5    1319     686   1
  -7   2   5    1106     262   1
  -6   2   5   30759    1276   1
   5  -2   4   84334    2058  -2
   5   4   1   84334    2058  -3
  -5   2   5   84334    2058   1
   4   4   1   33470    2079  -3
  -4   2   5   33470    2079   1
   3   4   1  107835    2656  -3
  -3   2   5  107835    2656   1
  -2   2   5  527975    9002   1
  -1   2   5   86430    1817   1
   0  -2   5    8883     538  -2
   0   2   5    8883     538   1
   1   2   5   71725    3600   1
   2   2   5  153337    3820   1
   3   2   5  463511    7224   1
   4   2   5   37852     817   1
  -5  -2   6  173710    2710  -2
   5   2   5  173710    2710   1
   6   2   5    4687     497   1
   7   2   5    1495     382   1
   8   2   5    1675    1252   1
   9   2   5   11112    1150   1
 -10   5   2    8101     896  -3
  10   2   5    8101     896   1
 -11  -2   7    6885     655  -2
 -11   5   2    6885     655  -3
  11   2   5    6885     655   1
  12   2   5   10827    2632   1
  13   2   5    1776     477   1
  14   2   5    1320     301   1
 -15   3   5     635     517   1
 -14   3   5    3127     674   1
 -13   3   5    1128     188   1
 -12   3   5    1615     537   1
  11  -3   3    3781     472  -2
 -11   3   5    3781     472   1
 -10   3   5    9577    1137   1
  -9   3   5    5267     624   1
   8   4   2    7686    2353  -3
  -8   3   5    7686    2353   1
   7   4   2   11108    1599  -3
  -7   3   5   11108    1599   1
   6   4   2   33772    1436  -3
  -6   3   5   33772    1436   1
   5  -3   4   25777     963  -2
  -5   3   5   25777     963   1
  -4   3   5   21387    1783   1
  -3   3   5     530      81   1
  -2   3   5   31797     883   1
   0  -3   5    6230     209  -2
   0   3   5    6230     209   1
   1   3   5  218199    3472   1
   2   3   5   21108     946   1
   3   3   5   26274     698   1
   4   3   5  227411    4644   1
  -5  -3   6   22414     973  -2
   5   3   5   22414     973   1
  -6   5   3   23853    1380  -3
   6   3   5   23853    1380   1
  -7   5   3    7665     843  -3
   7   3   5    7665     843   1
  -8   5   3    3817     769  -3
   8   3   5    3817     769   1
   9   3   5    9802    1037   1
  10   3   5    1056     243   1
 -11  -3   7     706     190  -2
  11   3   5     706     190   1
  12   3   5    2286    2111   1
  13   3   5     638     366   1
  14   3   5    1967     415   1
 -15   4   5     851     253   1
 -14   4   5     863     244   1
 -13   4   5    1065     618   1
  12   4   3    5150     707  -3
 -12   4   5    5150     707   1
  11  -4   3    7115     780  -2
  11   4   3    7115     780  -3
 -11   4   5    7115     780   1
  10   4   3   17442    1155  -3
 -10   4   5   17442    1155   1
  -9   4   5   49244    2084   1
  -8   4   5    3541     663   1
  -7   4   5    2686     806   1
  -6   4   5   20589     992   1
   5  -4   4   23925    1005  -2
  -5   4   5   23925    1005   1
  -4   4   5   63742    1402   1
  -3   4   5   30306     770   1
  -2   4   5   45793    1532   1
  -1   4   5   26864    1199   1
   0  -4   5  142351    7090  -2
   0   4   5  142351    7090   1
   1   4   5    1959     212   1
   2   4   5   59488    1625   1
  -3   5   4   18325    1271  -3
   3   4   5   18325    1271   1
  -4   5   4   11641     602  -3
   4   4   5   11641     602   1
  -5  -4   6   25477    2068  -2
   5   4   5   25477    2068   1
   6   4   5   27204    1826   1
   7   4   5   29968    2024   1
   8   4   5    1737     413   1
   9   4   5   24588    1716   1
  10   4   5    4745     780   1
 -11  -4   7     728     180  -2
  11   4   5     728     180   1
  12   4   5    3180    2009   1
  13   4   5    3452     802   1
  14   4   5     899     218   1
  14   4   4    1043     430  -3
 -14   5   5    1043     430   1
  13   4   4     852     239  -3
 -13   5   5     852     239   1
 -12   5   5    4155     612   1
  11  -5   3    4647     533  -2
 -11   5   5    4647     533   1
 -10   5   5   17360    1182   1
  -9   5   5    4551     664   1
  -8   5   5    7102     821   1
  -7   5   5   58286    1832   1
  -6   5   5   35629    1312   1
   5  -5   4     519     108  -2
  -5   5   5     519     108   1
  -3   5   5   96287    1907   1
  -2   5   5   49443    1618   1
   1   5   5   46252    4083  -3
  -1   5   5   46252    4083   1
   0  -5   5    8202    1220  -2
   0   5   5    8202    1220  -3
   0   5   5    8202    1220   1
  -1   5   5   52046    1134  -3
   1   5   5   52046    1134   1
   2   5   5   45969    1903   1
   3   5   5   45115    1475   1
   4   5   5  278413    9172   1
  -5  -5   6   17539     932  -2
   5   5   5   17539     932   1
   6   5   5   20869    1403   1
   7   5   5   28893    5404   1
   8   5   5    1782     832   1
   9   5   5   15403    1487   1
  10   5   5    8752     714   1
 -11  -5   7   11330    1234  -2
  11   5   5   11330    1234   1
  12   5   5    2710     426   1
 -13   6   6     739     191  -3
  13   5   5     739     191   1
 -14   6   6    1559     325  -3
  14   5   5    1559     325   1
 -14   6   5     996     343   1
 -13   6   5     962     345   1
 -12   6   5    1277     214   1
  11  -6   3   14362    1194  -2
 -11   6   5   14362    1194   1
 -10   6   5   24139    1478   1
  -9   6   5    2360     623   1
  -8   6   5   13720    6065   1
  -7   6   5    8192    1531   1
  -6   6   5    4351     483   1
   5  -6   4    3360     284  -2
  -5   6   5    3360     284   1
   4   5   6  169110    3314  -3
  -4   6   5  169110    3314   1
   3   5   6   13341     749  -3
  -3   6   5   13341     749   1
  -2   6   5   20474     635   1
  -1   6   5   45027    3084   1
   0  -6   5 1152449   27040  -2
   0   6   5 1152449   27040   1
   1   6   5   47584    1396   1
   2   6   5    1756     218   1
   3   6   5    9814     458   1
   4   6   5   52445    1631   1
  -5  -6   6    8408     735  -2
   5   6   5    8408     735   1
   6   6   5   11021     740   1
   7   6   5    1804     248   1
   8   6   5     482     114   1
   9   6   5   12254    1296   1
 -10   6   7   11300    1079  -3
  10   6   5   11300    1079   1
 -11  -6   7   12914    1228  -2
 -11   6   7   12914    1228  -3
  11   6   5   12914    1228   1
 -12   6   7    3740    1742  -3
  12   6   5    3740    1742   1
  13   6   5    1574    2731   1
  14   6   5    1241     237   1
 -14   7   5    2130     446   1
 -13   7   5     642     374   1
 -12   7   5    3571     531   1
  11  -7   3   11147    1021  -2
 -11   7   5   11147    1021   1
 -10   7   5    4574     792   1
  -9   7   5    7105     862   1
   8   5   7    1086     927  -3
  -8   7   5    1086     927   1
   7   5   7     817     185  -3
  -7   7   5     817     185   1
   6   5   7   18378     946  -3
  -6   7   5   18378     946   1
   5  -7   4   26871    1056  -2
  -5   7   5   26871    1056   1
  -4   7   5  231453    4351   1
  -3   7   5   15153    2343   1
  -2   7   5    5554    1059   1
  -1   7   5   32245    6360   1
   0  -7   5    7832     295  -2
   0   7   5    7832     295   1
   1   7   5   45692    3034   1
   2   7   5  194516    4935   1
   3   7   5   33995    1480   1
   4   7   5   19041    1502   1
  -5  -7   6   25537    1399  -2
   5   7   5   25537    1399   1
  -6   6   8    5335     804  -3
   6   7   5    5335     804   1
  -7   6   8    8940     874  -3
   7   7   5    8940     874   1
  -8   6   8    1291     904  -3
   8   7   5    1291     904   1
   9   7   5    1222     256   1
  10   7   5   38219    2546   1
 -11  -7   7    9640    1342  -2
  11   7   5    9640    1342   1
  12   7   5    6136     756   1
  13   7   5     576     388   1
  14   7   5     793     211   1
 -14   8   5    2104     546   1
 -13   8   5    2905     589   1
 -12   8   5    1149     461   1
  11  -8   3    8694    1035  -2
  11   5   8    8694    1035  -3
 -11   8   5    8694    1035   1
  10   5   8    5925     649  -3
 -10   8   5    5925     649   1
  -9   8   5    5436     901   1
  -8   8   5     637     614   1
  -7   8   5    1287    1044   1
  -6   8   5   11957     815   1
   5  -8   4   39379    1495  -2
  -5   8   5   39379    1495   1
  -4   8   5   12067    1439   1
  -3   8   5   28376    3004   1
  -2   8   5    1360    1307   1
  -1   8   5    5149     348   1
   0  -8   5    8657     378  -2
   0   8   5    8657     378   1
   1   8   5    1495     979   1
   2   8   5    8190     427   1
  -3   6   9   37826    5443  -3
   3   8   5   37826    5443   1
  -4   6   9    8541    1341  -3
   4   8   5    8541    1341   1
  -5  -8   6    3451     335  -2
  -5   6   9    3451     335  -3
   5   8   5    3451     335   1
   6   8   5   32174    1513   1
   7   8   5     452     204   1
   8   8   5     981     457   1
   9   8   5    2294     563   1
  10   8   5    2053     370   1
 -11  -8   7    1000     258  -2
  11   8   5    1000     258   1
  12   8   5     318     215   1
  13   8   5    3059     570   1
  14   8   5     125     321   1
  14   5   9    1623     404  -3
 -14   9   5    1623     404   1
  13   5   9     997     264  -3
 -13   9   5     997     264   1
 -12   9   5    2449     975   1
  11  -9   3    4236     786  -2
 -11   9   5    4236     786   1
 -10   9   5    6691     776   1
  -9   9   5    4326     741   1
  -8   9   5     631     226   1
  -7   9   5    5604     696   1
  -6   9   5     345     159   1
   5  -9   4   24929    1373  -2
  -5   9   5   24929    1373   1
  -4   9   5   24809    1322   1
  -3   9   5    6828     859   1
  -2   9   5   47830    1311   1
   1   6  10   65496    2178  -3
  -1   9   5   65496    2178   1
   0  -9   5    9084     480  -2
   0   6  10    9084     480  -3
   0   9   5    9084     480   1
  -1   6  10   70330    2566  -3
   1   9   5   70330    2566   1
   2   9   5    6356     555   1
   3   9   5   83027    4740   1
   4   9   5    6999     787   1
  -5  -9   6     593     255  -2
   5   9   5     593     255   1
   6   9   5   47702    1976   1
   7   9   5   12695    1215   1
   8   9   5     643     489   1
   9   9   5    4592     763   1
  10   9   5   11692    1308   1
 -11  -9   7     631     201  -2
  11   9   5     631     201   1
  12   9   5    4883     540   1
 -13   7  11    2009     990  -3
  13   9   5    2009     990   1
 -14   7  11    1986     413  -3
  14   9   5    1986     413   1
 -14  10   5    1377     289   1
 -13  10   5    1356     381   1
 -12  10   5    2146    1083   1
  11 -10   3    6415     855  -2
 -11  10   5    6415     855   1
 -10  10   5    1098     258   1
  -9  10   5    1898     763   1
  -8  10   5    1668     362   1
  -7  10   5     768     975   1
  -6  10   5    1623     382   1
   5 -10   4   15133    1104  -2
  -5  10   5   15133    1104   1
   4   6  11   39909    1670  -3
  -4  10   5   39909    1670   1
   3   6  11    4839    1145  -3
  -3  10   5    4839    1145   1
  -2  10   5   22517    1524   1
  -1  10   5   28943     982   1
   0 -10   5    4322    1630  -2
   0  10   5    4322    1630   1
   1  10   5   24341    1874   1
   2  10   5   90421    4003   1
   3  10   5   26861    1272   1
   4  10   5     548     200   1
  -5 -10   6   10789    1192  -2
   5  10   5   10789    1192   1
   6  10   5   18336    1197   1
   7  10   5     476     104   1
   8  10   5    9922    1378   1
   9  10   5    1720     308   1
 -10   7  12     947     290  -3
  10  10   5     947     290   1
 -11 -10   7    2702     482  -2
 -11   7  12    2702     482  -3
  11  10   5    2702     482   1
 -12   7  12    2066     969  -3
  12  10   5    2066     969   1
  13  10   5    2758     415   1
 -13  11   5    1457     297   1
 -12  11   5     969     481   1
  11 -11   3    6262    1038  -2
 -11  11   5    6262    1038   1
 -10  11   5    2263     398   1
  -9  11   5   29339    1375   1
   8   6  12    2398     500  -3
  -8  11   5    2398     500   1
   7   6  12    5796    2692  -3
  -7  11   5    5796    2692   1
   6   6  12    4977     674  -3
  -6  11   5    4977     674   1
   5 -11   4    8312     674  -2
  -5  11   5    8312     674   1
  -4  11   5   14382     912   1
  -3  11   5   12196    1324   1
  -2  11   5   26565    1151   1
  -1  11   5   34936     812   1
   0 -11   5   16658     813  -2
   0  11   5   16658     813   1
   1  11   5   30753    1342   1
   2  11   5    1270     458   1
   3  11   5    2430     433   1
   4  11   5   19073    1189   1
  -5 -11   6   17369    1251  -2
   5  11   5   17369    1251   1
  -6   7  13    4118     672  -3
   6  11   5    4118     672   1
  -7   7  13     502     314  -3
   7  11   5     502     314   1
  -8   7  13    5545    1124  -3
   8  11   5    5545    1124   1
   9  11   5     580     147   1
  10  11   5    3867     587   1
 -11 -11   7    1847     310  -2
  11  11   5    1847     310   1
  12  11   5     911     283   1
  13  11   5     880     187   1
 -13  12   5     724     326   1
 -12  12   5     823     239   1
  11 -12   3    9440     869  -2
  11   6  13    9440     869  -3
 -11  12   5    9440     869   1
  10   6  13    1184     316  -3
 -10  12   5    1184     316   1
  -9  12   5    1494     672   1
  -8  12   5    3358     697   1
  -7  12   5   11173    1119   1
  -6  12   5    2907     588   1
   5 -12   4   26479    3010  -2
  -5  12   5   26479    3010   1
  -4  12   5    2554     383   1
  -3  12   5    3405     452   1
  -2  12   5   40121    2585   1
  -1  12   5    8860    1412   1
   0 -12   5  110450    4144  -2
   0  12   5  110450    4144   1
   1  12   5    8890     600   1
   2  12   5   86434    2905   1
  -3   7  14    9967     843  -3
   3  12   5    9967     843   1
  -4   7  14   24866    1320  -3
   4  12   5   24866    1320   1
  -5 -12   6   13626    1582  -2
  -5   7  14   13626    1582  -3
   5  12   5   13626    1582   1
   6  12   5   25269    2377   1
   7  12   5    1576     826   1
   8  12   5   12357    5228   1
   9  12   5    2835     448   1
  10  12   5    6033     681   1
 -11 -12   7    3794     511  -2
  11  12   5    3794     511   1
  12  12   5    3159     548   1
  13  12   5     962     289   1
  13   6  14    1028     307  -3
 -13  13   5    1028     307   1
 -12  13   5    2062     933   1
  11 -13   3    4421     555  -2
 -11  13   5    4421     555   1
 -10  13   5    5840     956   1
  -9  13   5    7852     966   1
  -8  13   5    2014     439   1
  -7  13   5    1165     351   1
  -6  13   5     673     208   1
   5 -13   4   41515    2452  -2
  -5  13   5   41515    2452   1
  -4  13   5     409     123   1
  -3  13   5     867     129   1
  -2  13   5     913    1766   1
   1   7  15    2556    1054  -3
  -1  13   5    2556    1054   1
   0 -13   5   14754    1442  -2
   0   7  15   14754    1442  -3
   0  13   5   14754    1442   1
  -1   7  15    5099     807  -3
   1  13   5    5099     807   1
   2  13   5    8352     682   1
   3  13   5     387     134   1
   4  13   5   23236    1714   1
  -5 -13   6    6504     882  -2
   5  13   5    6504     882   1
   6  13   5   13703    1540   1
   7  13   5    1297     913   1
   8  13   5    4606     791   1
   9  13   5    8331    1038   1
  10  13   5    6464     820   1
 -11 -13   7     572     264  -2
  11  13   5     572     264   1
  12  13   5     855     246   1
 -13   8  16     661     332  -3
  13  13   5     661     332   1
 -13  14   5    1150     523   1
 -12  14   5    2010     981   1
  11 -14   3    1475     457  -2
 -11  14   5    1475     457   1
 -10  14   5    1246     344   1
  -9  14   5     479     160   1
  -8  14   5    5650    2179   1
  -7  14   5   16221    1886   1
  -6  14   5     857     317   1
   5 -14   4   56804    3278  -2
  -5  14   5   56804    3278   1
   4   7  16   14144    1376  -3
  -4  14   5   14144    1376   1
   3   7  16   10155    1524  -3
  -3  14   5   10155    1524   1
  -2  14   5     427     186   1
  -1  14   5   17947    1388   1
   0 -14   5    1316     178  -2
   0  14   5    1316     178   1
   1  14   5   16073     858   1
   2  14   5     292     321   1
   3  14   5   16568    4747   1
   4  14   5    8646    1281   1
  -5 -14   6   16304    1795  -2
   5  14   5   16304    1795   1
   6  14   5    5962    1270   1
   7  14   5   23663    1639   1
   8  14   5     612     339   1
   9  14   5    1874     519   1
 -10   8  17    3766     789  -3
  10  14   5    3766     789   1
 -11 -14   7    2960     670  -2
 -11   8  17    2960     670  -3
  11  14   5    2960     670   1
 -12   8  17    5561    1569  -3
  12  14   5    5561    1569   1
 -12  15   5    1237     556   1
  11 -15   3    1016     280  -2
 -11  15   5    1016     280   1
 -10  15   5     952     233   1
  -9  15   5    1433     443   1
   8   7  17    1504     652  -3
  -8  15   5    1504     652   1
   7   7  17    4283    4129  -3
  -7  15   5    4283    4129   1
   6   7  17   17146    1328  -3
  -6  15   5   17146    1328   1
   5 -15   4    2305     397  -2
  -5  15   5    2305     397   1
  -4  15   5    2873     447   1
  -3  15   5     442     271   1
  -2  15   5    9275     931   1
  -1  15   5   12182     861   1
   0 -15   5    3789     447  -2
   0  15   5    3789     447   1
   1  15   5   13197    1433   1
   2  15   5    1838    2100   1
   3  15   5    1843    3028   1
   4  15   5   17365    1869   1
  -5 -15   6    6581    1188  -2
   5  15   5    6581    1188   1
  -6   8  18   16681    1700  -3
   6  15   5   16681    1700   1
  -7   8  18    4257     799  -3
   7  15   5    4257     799   1
  -8   8  18    5471    2922  -3
   8  15   5    5471    2922   1
   9  15   5     630     210   1
  10  15   5    4711     649   1
 -11 -15   7    1354     333  -2
  11  15   5    1354     333   1
  12  15   5     634     240   1
 -12  16   5     425     392   1
  11 -16   3    6750     970  -2
  11   7  18    6750     970  -3
 -11  16   5    6750     970   1
  10   7  18     862     249  -3
 -10  16   5     862     249   1
   9   7  18    6515     847  -3
  -9  16   5    6515     847   1
  -8  16   5    4331    1041   1
  -7  16   5    2192    1436   1
  -6  16   5    2519     371   1
   5 -16   4   65053    5577  -2
  -5  16   5   65053    5577   1
  -4  16   5    3545     476   1
  -3  16   5     416     148   1
  -2  16   5     385     254   1
  -1  16   5     889     304   1
   0 -16   5   34841    1830  -2
   0  16   5   34841    1830   1
   1  16   5     921     153   1
   2  16   5     843     329   1
  -3   8  19    5259    1018  -3
   3  16   5    5259    1018   1
  -4   8  19    9872    1278  -3
   4  16   5    9872    1278   1
  -5 -16   6   22724    2142  -2
  -5   8  19   22724    2142  -3
   5  16   5   22724    2142   1
   6  16   5    3479     647   1
   7  16   5     546     192   1
   8  16   5     601     195   1
   9  16   5    1251     293   1
  10  16   5    2460     835   1
 -11 -16   7    5383     863  -2
  11  16   5    5383     863   1
  12  16   5     724     152   1
 -12  17   5     685     425   1
  11 -17   3    1650     372  -2
 -11  17   5    1650     372   1
 -10  17   5     139     240   1
  -9  17   5   13407    1806   1
  -8  17   5     690     307   1
  -7  17   5    1931     439   1
  -6  17   5    5032     874   1
   5 -17   4    6760     913  -2
  -5  17   5    6760     913   1
  -4  17   5   16432    1363   1
  -3  17   5     353     428   1
  -2  17   5    6323    2425   1
   1   8  20   21379    1924  -3
  -1  17   5   21379    1924   1
   0 -17   5   12353    1257  -2
   0   8  20   12353    1257  -3
   0  17   5   12353    1257   1
  -1   8  20   17432    1320  -3
   1  17   5   17432    1320   1
   2  17   5   13738    1335   1
   3  17   5     520     170   1
   4  17   5   39485    1951   1
  -5 -17   6    7943     881  -2
   5  17   5    7943     881   1
   6  17   5    8718    1322   1
   7  17   5     525     167   1
   8  17   5    1962     881   1
   9  17   5    2469     744   1
  10  17   5    2177     548   1
 -11 -17   7     948    1058  -2
  11  17   5     948    1058   1
  11 -18   3     905     389  -2
 -11  18   5     905     389   1
 -10  18   5    1030     273   1
  -9  18   5     936     260   1
  -8  18   5    1261     506   1
  -7  18   5     613     405   1
  -6  18   5    1882    2167   1
   5 -18   4   22473    1789  -2
  -5  18   5   22473    1789   1
   4   8  21   32203    1749  -3
  -4  18   5   32203    1749   1
   3   8  21   13038     996  -3
  -3  18   5   13038     996   1
   2   8  21   22068    1321  -3
  -2  18   5   22068    1321   1
  -1  18   5   21766    1420   1
   0 -18   5    2201     450  -2
   0  18   5    2201     450   1
   1  18   5   19505    1534   1
   2  18   5    7970    9803   1
   3  18   5    1028     929   1
   4  18   5    3958     783   1
  -5 -18   6    4304     844  -2
   5  18   5    4304     844   1
   6  18   5    5047     723   1
   7  18   5     453     247   1
   8  18   5     683     343   1
   9  18   5    1164     322   1
 -10   9  22    1975     410  -3
  10  18   5    1975     410   1
 -11 -18   7     772     196  -2
 -11   9  22     772     196  -3
  11  18   5     772     196   1
  11 -19   3    1366     323  -2
 -11  19   5    1366     323   1
 -10  19   5    1846     511   1
  -9  19   5     895     587   1
   8   8  22    5042     875  -3
  -8  19   5    5042     875   1
   7   8  22    2108     514  -3
  -7  19   5    2108     514   1
   6   8  22    8701    1686  -3
  -6  19   5    8701    1686   1
   5 -19   4    1242     453  -2
  -5  19   5    1242     453   1
  -4  19   5   10055    1779   1
  -3  19   5    8594     762   1
  -2  19   5    2239     478   1
  -1  19   5   13195    1284   1
   0 -19   5   14397     911  -2
   0  19   5   14397     911   1
   1  19   5   13356    1128   1
   2  19   5    4296     776   1
   3  19   5    5163     956   1
   4  19   5   22009    1808   1
  -5 -19   6    3602     922  -2
   5  19   5    3602     922   1
  -6   9  23    5698    2298  -3
   6  19   5    5698    2298   1
  -7   9  23     285     314  -3
   7  19   5     285     314   1
  -8   9  23     570     126  -3
   8  19   5     570     126   1
   9  19   5     825     285   1
  10  19   5     399     257   1
 -11 -19   7     572     197  -2
  11  19   5     572     197   1
  10   8  23     555     224  -3
 -10  20   5     555     224   1
   9   8  23     675     216  -3
  -9  20   5     675     216   1
  -8  20   5    1684     737   1
  -7  20   5    3825     933   1
  -6  20   5     309     292   1
   5 -20   4   13039    1244  -2
  -5  20   5   13039    1244   1
  -4  20   5    5075    1416   1
  -3  20   5   26790    1718   1
  -2  20   5    3144     483   1
  -1  20   5    7542    1199   1
   0 -20   5   12116    1304  -2
   0  20   5   12116    1304   1
   1  20   5    8423     872   1
   2  20   5    2081     625   1
  -3   9  24   11455    1389  -3
   3  20   5   11455    1389   1
  -4   9  24    3372     577  -3
   4  20   5    3372     577   1
  -5 -20   6     897     311  -2
  -5   9  24     897     311  -3
   5  20   5     897     311   1
   6  20   5    4237     767   1
   7  20   5    1063     248   1
   8  20   5     922     262   1
   9  20   5     537     315   1
  10  20   5    1847     483   1
 -10  21   5     804     406   1
  -9  21   5    1214     345   1
  -8  21   5    4910     816   1
  -7  21   5    2967    1053   1
  -6  21   5    7205    1065   1
   5 -21   4    2825     804  -2
  -5  21   5    2825     804   1
  -4  21   5   10814    1193   1
  -3  21   5    1146    1186   1
  -2  21   5    1669     294   1
  -1  21   5    1567     591   1
   0 -21   5    5005     697  -2
   0   9  25    5005     697  -3
   0  21   5    5005     697   1
  -1   9  25    2590     811  -3
   1  21   5    2590     811   1
   2  21   5     784     390   1
   3  21   5    1045     268   1
   4  21   5     725     245   1
  -5 -21   6    1320     273  -2
   5  21   5    1320     273   1
   6  21   5    3202     585   1
   7  21   5     585     325   1
   8  21   5     680     268   1
   9  21   5    3265     651   1
  -9  22   5    1266     674   1
  -8  22   5     956     745   1
  -7  22   5    1082     254   1
  -6  22   5    4559    1097   1
   5 -22   4    5156     793  -2
  -5  22   5    5156     793   1
   4   9  26     783     212  -3
  -4  22   5     783     212   1
   3   9  26     873     483  -3
  -3  22   5     873     483   1
   2   9  26    5217     814  -3
  -2  22   5    5217     814   1
  -1  22   5    4427     627   1
   0 -22   5    3565     567  -2
   0  22   5    3565     567   1
   1  22   5    3949     581   1
   2  22   5     524     488   1
   3  22   5    3142     635   1
   4  22   5    1935     393   1
  -5 -22   6    2443     825  -2
   5  22   5    2443     825   1
   6  22   5    5392    1742   1
   7  22   5     785     238   1
   8  22   5    3334    1117   1
   9  22   5    1158     327   1
   8   9  27    1831     977  -3
  -8  23   5    1831     977   1
   7   9  27    3112     776  -3
  -7  23   5    3112     776   1
   6   9  27    1108     565  -3
  -6  23   5    1108     565   1
   5 -23   4    3214     964  -2
  -5  23   5    3214     964   1
  -4  23   5    5655    1682   1
  -3  23   5    4378     977   1
  -2  23   5     780     511   1
  -1  23   5     404     187   1
   0 -23   5    1147     352  -2
   0  23   5    1147     352   1
   1  23   5    1023     289   1
   2  23   5    2980     640   1
   3  23   5     949     298   1
   4  23   5    2092     564   1
  -5 -23   6     670     271  -2
   5  23   5     670     271   1
   6  23   5     853    1070   1
  -7  10  28     840     332  -3
   7  23   5     840     332   1
  -8  10  28    1975     698  -3
   8  23   5    1975     698   1
  -7  24   5     604     395   1
  -6  24   5    1836     603   1
   5 -24   4     989     180  -2
  -5  24   5     989     180   1
  -4  24   5    1579     685   1
  -3  24   5    1230     588   1
  -2  24   5    2010     368   1
  -1  24   5     721     231   1
   0 -24   5    9399    1179  -2
   0  24   5    9399    1179   1
   1  24   5     860     205   1
   2  24   5    1142     299   1
  -3  10  29     766     267  -3
   3  24   5     766     267   1
  -4  10  29    1153     339  -3
   4  24   5    1153     339   1
  -5 -24   6     524     200  -2
  -5  10  29     524     200  -3
   5  24   5     524     200   1
   6  24   5    1192    1141   1
   7  24   5     795     443   1
  -6  25   5    1037     272   1
   5 -25   4    3041    1606  -2
  -5  25   5    3041    1606   1
  -4  25   5     247     844   1
  -3  25   5     758     285   1
  -2  25   5    2042     706   1
  -1  25   5    2022     393   1
   0 -25   5     228     286  -2
   0  10  30     228     286  -3
   0  25   5     228     286   1
  -1  10  30    1307     285  -3
   1  25   5    1307     285   1
   2  25   5     520     291   1
   3  25   5     844     265   1
   4  25   5    2047     450   1
  -5 -25   6    1011     462  -2
   5  25   5    1011     462   1
   6  25   5     269     287   1
   5 -26   4     693     524  -2
  -5  26   5     693     524   1
   4  10  31     404     446  -3
  -4  26   5     404     446   1
   3  10  31     432     553  -3
  -3  26   5     432     553   1
   2  10  31     927     460  -3
  -2  26   5     927     460   1
  -1  26   5    1440     314   1
   0 -26   5    6843     817  -2
   0  26   5    6843     817   1
   1  26   5    1799     402   1
   2  26   5     580     299   1
   3  26   5     637     296   1
   4  26   5     399     239   1
  -5 -26   6     678     188  -2
   5  26   5     678     188   1
  -4  27   5    1238     497   1
  -3  27   5     790     306   1
  -2  27   5     662     356   1
  -1  27   5    1395     473   1
   0 -27   5     963     287  -2
   0  27   5     963     287   1
   1  27   5    1229     620   1
   2  27   5     976     198   1
   3  27   5     776     271   1
   4  27   5    1185     312   1
  -1  28   5    1846    1000   1
   0 -28   5     822     317  -2
   0  28   5     822     317   1
 -15   0   6     596     337   1
 -14   0   6    2585     719   1
 -13   0   6     895     310   1
 -12   0   6    1463     951   1
  11   0   4    5713    1259  -2
 -11   0   6    5713    1259   1
 -10   0   6    8055    1245   1
  -9   0   6    9897    1836   1
   8   4  -2   20661    3505  -3
  -8   0   6   20661    3505   1
   7   4  -2     316     108  -3
  -7   0   6     316     108   1
   6   4  -2  162930    4111  -3
  -6   0   6  162930    4111   1
  -5   0   6  225434    6605   1
  -4   0   6   31693     813   1
  -3   0   6   70161    2998   1
  -2   0   6  143383    3532   1
  -1   0   6  183813    6614   1
   0   0   6  140990    4775  -2
   0   0   6  140990    4775   1
   1   0   6  172221    8356   1
   2   0   6    9838    1452   1
   3   0   6   30587     985   1
   4   0   6    1568     263   1
   5   0   6   68261    7585   1
  -6   5  -1    8380    1327  -3
   6   0   6    8380    1327   1
  -7   5  -1    3088     823  -3
   7   0   6    3088     823   1
  -8   5  -1    1645     493  -3
   8   0   6    1645     493   1
   9   0   6    4460     718   1
  10   0   6   22854    2557   1
 -11   0   8    2163     513  -2
  11   0   6    2163     513   1
  12   0   6    4070    1015   1
  13   0   6   12621    2024   1
  14   0   6    1452     465   1
 -15   1   6     638     180   1
 -14   1   6     680     185   1
 -13   1   6     947     253   1
  12   4  -1    7440    1240  -3
 -12   1   6    7440    1240   1
  11  -1   4     776     247  -2
  11   4  -1     776     247  -3
 -11   1   6     776     247   1
  10   4  -1   12951    1255  -3
 -10   1   6   12951    1255   1
  -9   1   6   10641    1344   1
  -8   1   6    1780     292   1
  -7   1   6   17501    2308   1
  -6   1   6   40372    1444   1
   5  -1   5   14529     635  -2
  -5   1   6   14529     635   1
  -4   1   6  109078    6871   1
  -3   1   6   35914    1201   1
  -2   1   6  169548    2944   1
  -1   1   6  143792    5736   1
   0  -1   6    5333     140  -2
   0   1   6    5333     140   1
   1   1   6  146206    3758   1
   2   1   6   21914    2010   1
  -3   5   0    4141     211  -3
   3   1   6    4141     211   1
  -4   5   0   45308     990  -3
   4   1   6   45308     990   1
  -5  -1   7   32380    1652  -2
   5   1   6   32380    1652   1
   6   1   6    4973     535   1
   7   1   6   19930    2760   1
   8   1   6    7540    2484   1
   9   1   6   20268    1547   1
  10   1   6     357     283   1
 -11  -1   8    4652     517  -2
  11   1   6    4652     517   1
  12   1   6    2888     438   1
  13   1   6    2140     383   1
  14   1   6    5457     654   1
  15   4   0    1486     360  -3
 -15   2   6    1486     360   1
  14   4   0     829     288  -3
 -14   2   6     829     288   1
  13   4   0    1674     438  -3
 -13   2   6    1674     438   1
 -12   2   6    1267     245   1
  11  -2   4     871     147  -2
 -11   2   6     871     147   1
 -10   2   6    1202     318   1
  -9   2   6    1905     341   1
  -8   2   6   26733    3007   1
  -7   2   6    1716     668   1
  -6   2   6    2387     845   1
   5  -2   5  180353    3580  -2
  -5   2   6  180353    3580   1
  -4   2   6   39509    1056   1
  -3   2   6    2237     236   1
  -2   2   6  171251    2722   1
   1   5   1   22054     741  -3
  -1   2   6   22054     741   1
   0  -2   6  172788    2809  -2
   0   5   1  172788    2809  -3
   0   2   6  172788    2809   1
  -1   5   1    3641     521  -3
   1   2   6    3641     521   1
   3   2   6   50636    2833   1
   4   2   6   33714     961   1
  -5  -2   7  215864    5008  -2
   5   2   6  215864    5008   1
   6   2   6   26823    1370   1
   7   2   6    1224     256   1
   8   2   6   53228    3192   1
   9   2   6    4063     531   1
  10   2   6    1651     465   1
 -11  -2   8    1352     222  -2
  11   2   6    1352     222   1
  12   2   6     841     207   1
 -13   6   2    3923     624  -3
  13   2   6    3923     624   1
 -14   6   2    1684     514  -3
  14   2   6    1684     514   1
 -15   3   6     637     168   1
 -14   3   6    3719    1024   1
 -13   3   6    1593    1454   1
 -12   3   6    5847     795   1
  11  -3   4    4082     516  -2
 -11   3   6    4082     516   1
 -10   3   6     655     224   1
  -9   3   6     769     416   1
  -8   3   6    8632    4579   1
  -7   3   6    6197     815   1
  -6   3   6   24883    1131   1
   5  -3   5   21464     684  -2
   5   5   2   21464     684  -3
  -5   3   6   21464     684   1
   4   5   2  241714    5143  -3
  -4   3   6  241714    5143   1
   3   5   2     393     182  -3
  -3   3   6     393     182   1
  -2   3   6   42458    4496   1
  -1   3   6   50421    2421   1
   0  -3   6    9923     603  -2
   0   3   6    9923     603   1
   1   3   6   51287    1769   1
   2   3   6  131724    3521   1
   3   3   6   14746     532   1
   4   3   6  285438    8500   1
  -5  -3   7   10718     684  -2
   5   3   6   10718     684   1
   6   3   6   46944    1771   1
   7   3   6    1755    1376   1
   8   3   6    5053    3493   1
   9   3   6    9334    1170   1
 -10   6   3   18166    1277  -3
  10   3   6   18166    1277   1
 -11  -3   8    2491     504  -2
 -11   6   3    2491     504  -3
  11   3   6    2491     504   1
  12   3   6    6289    1888   1
  13   3   6    1419     253   1
  14   3   6    2930     470   1
 -14   4   6     675     449   1
 -13   4   6     623     158   1
 -12   4   6    8919    2039   1
  11  -4   4   11147    1207  -2
 -11   4   6   11147    1207   1
 -10   4   6    8654    1083   1
  -9   4   6   14310    1581   1
   8   5   3    5378    1118  -3
  -8   4   6    5378    1118   1
   7   5   3   29553    4758  -3
  -7   4   6   29553    4758   1
   6   5   3   26704    1180  -3
  -6   4   6   26704    1180   1
   5  -4   5   26593     916  -2
  -5   4   6   26593     916   1
  -4   4   6   12310     549   1
  -3   4   6   30525    1324   1
  -2   4   6    3231    2728   1
  -1   4   6   52454    9882   1
   0  -4   6     717     169  -2
   0   4   6     717     169   1
   1   4   6   58086    2148   1
   2   4   6   85345    2229   1
   3   4   6   46073     990   1
   4   4   6   24452     810   1
  -5  -4   7   59868    2760  -2
   5   4   6   59868    2760   1
  -6   6   4    5193     611  -3
   6   4   6    5193     611   1
  -7   6   4   16334    1827  -3
   7   4   6   16334    1827   1
  -8   6   4   29743    2412  -3
   8   4   6   29743    2412   1
   9   4   6   13911    1563   1
  10   4   6   15523    1001   1
 -11  -4   8     462     192  -2
  11   4   6     462     192   1
  12   4   6   21698    3577   1
  13   4   6     837     149   1
  14   4   6    1318     261   1
 -14   5   6     231     349   1
 -13   5   6    1057     238   1
  12   5   4   12537    1062  -3
 -12   5   6   12537    1062   1
  11  -5   4   14494    1214  -2
  11   5   4   14494    1214  -3
 -11   5   6   14494    1214   1
  10   5   4   26292    1470  -3
 -10   5   6   26292    1470   1
  -9   5   6    1896     661   1
  -8   5   6     589     387   1
  -7   5   6   42672    2443   1
  -6   5   6   18757    1236   1
   5  -5   5   17430     860  -2
  -5   5   6   17430     860   1
  -4   5   6  291292    8827   1
  -3   5   6    8333    1351   1
  -2   5   6   52138    6397   1
   0  -5   6  127518    4289  -2
   0   5   6  127518    4289   1
   1   5   6  201238    4728   1
   2   5   6   50559    3306   1
  -3   6   5   39780    1106  -3
   3   5   6   39780    1106   1
  -4   6   5   22051     930  -3
   4   5   6   22051     930   1
  -5  -5   7     442     104  -2
   5   5   6     442     104   1
   6   5   6    1321     334   1
   7   5   6   47848    1988   1
   8   5   6    5083     732   1
   9   5   6    6395     984   1
  10   5   6   20112    1579   1
 -11  -5   8    8251     815  -2
  11   5   6    8251     815   1
  12   5   6    6409    1131   1
  13   5   6     921     206   1
  14   5   6    1106     349   1
  14   5   5    1851     371  -3
 -14   6   6    1851     371   1
  13   5   5    1138     350  -3
 -13   6   6    1138     350   1
 -12   6   6    1095     639   1
  11  -6   4    2217     478  -2
 -11   6   6    2217     478   1
 -10   6   6    5902     933   1
  -9   6   6    3629    1505   1
  -8   6   6    2291     271   1
  -7   6   6     978     224   1
  -6   6   6   10431     628   1
   5  -6   5    7978     585  -2
  -5   6   6    7978     585   1
  -4   6   6     609     387   1
  -3   6   6     210      90   1
  -2   6   6   31588     832   1
   1   6   6    1237     683  -3
  -1   6   6    1237     683   1
   0  -6   6   15104    2201  -2
   0   6   6   15104    2201  -3
   0   6   6   15104    2201   1
  -1   6   6    3854     168  -3
   1   6   6    3854     168   1
   2   6   6    6590     297   1
   3   6   6     791     121   1
   4   6   6   14423     717   1
  -5  -6   7   30173    1289  -2
   5   6   6   30173    1289   1
   6   6   6   10199     897   1
   7   6   6   12389    2172   1
   8   6   6   20471    2450   1
   9   6   6    4197     729   1
  10   6   6    4589     726   1
 -11  -6   8    5520     594  -2
  11   6   6    5520     594   1
  12   6   6    4974    1171   1
 -13   7   7    1668     529  -3
  13   6   6    1668     529   1
 -14   7   7    1076     242  -3
  14   6   6    1076     242   1
 -14   7   6     793     425   1
 -13   7   6    1077     235   1
 -12   7   6    7780    1159   1
  11  -7   4   10106     993  -2
 -11   7   6   10106     993   1
 -10   7   6   16924    1687   1
  -9   7   6     962     192   1
  -8   7   6    4266     783   1
  -7   7   6    2711    1524   1
  -6   7   6    4103     720   1
   5  -7   5   26791    1017  -2
  -5   7   6   26791    1017   1
   4   6   7   17020    2838  -3
  -4   7   6   17020    2838   1
   3   6   7    2861     248  -3
  -3   7   6    2861     248   1
  -2   7   6   54696    4113   1
  -1   7   6    1171     766   1
   0  -7   6     863      66  -2
   0   7   6     863      66   1
   1   7   6   33023     876   1
   2   7   6   39565    6453   1
   3   7   6    5612     688   1
   4   7   6   20756     974   1
  -5  -7   7   58354    1758  -2
   5   7   6   58354    1758   1
   6   7   6    7590     899   1
   7   7   6    1629    1219   1
   8   7   6    9998    1272   1
   9   7   6    1001     440   1
 -10   7   8    1138     558  -3
  10   7   6    1138     558   1
 -11  -7   8    1300     257  -2
 -11   7   8    1300     257  -3
  11   7   6    1300     257   1
 -12   7   8    8350     871  -3
  12   7   6    8350     871   1
  13   7   6    2012     897   1
  14   7   6     696     276   1
 -14   8   6     682     555   1
 -13   8   6    2885     654   1
 -12   8   6     528     256   1
  11  -8   4    3175     590  -2
 -11   8   6    3175     590   1
 -10   8   6    2989     461   1
  -9   8   6     510     123   1
   8   6   8    1103     183  -3
  -8   8   6    1103     183   1
   7   6   8     422     271  -3
  -7   8   6     422     271   1
   6   6   8   31483    1851  -3
  -6   8   6   31483    1851   1
   5  -8   5    3064     273  -2
  -5   8   6    3064     273   1
  -4   8   6    9338     640   1
  -3   8   6   23103    2993   1
  -2   8   6   15021    2234   1
  -1   8   6  103710    1798   1
   0  -8   6   40584     836  -2
   0   8   6   40584     836   1
   1   8   6  100255    6501   1
   2   8   6   18357    1043   1
   3   8   6    3470     259   1
   4   8   6    8095     875   1
  -5  -8   7   76754    2148  -2
   5   8   6   76754    2148   1
  -6   7   9    3354     675  -3
   6   8   6    3354     675   1
  -7   7   9    8083     970  -3
   7   8   6    8083     970   1
  -8   7   9    2710     416  -3
   8   8   6    2710     416   1
   9   8   6    6653     874   1
  10   8   6    9300     995   1
 -11  -8   8    2451     421  -2
  11   8   6    2451     421   1
  12   8   6    6342    1059   1
  13   8   6    3839     605   1
  14   8   6     845     283   1
 -14   9   6    1139     592   1
 -13   9   6   14388    2055   1
 -12   9   6     889     237   1
  11  -9   4    3907     572  -2
  11   6   9    3907     572  -3
 -11   9   6    3907     572   1
  10   6   9   10999    1276  -3
 -10   9   6   10999    1276   1
  -9   9   6     590     167   1
  -8   9   6    1651     311   1
  -7   9   6     563     483   1
  -6   9   6   47562    2671   1
   5  -9   5     353      83  -2
  -5   9   6     353      83   1
  -4   9   6    6526     738   1
  -3   9   6    9518    1606   1
  -2   9   6   90074    3694   1
  -1   9   6   27445    1054   1
   0  -9   6    4619     280  -2
   0   9   6    4619     280   1
   1   9   6   37910    2053   1
   2   9   6    3972     473   1
  -3   7  10   51977    2724  -3
   3   9   6   51977    2724   1
  -4   7  10  107164    2364  -3
   4   9   6  107164    2364   1
  -5  -9   7    5820     745  -2
  -5   7  10    5820     745  -3
   5   9   6    5820     745   1
   6   9   6   17788    1274   1
   7   9   6    2219     542   1
   8   9   6    7168    1083   1
   9   9   6    9046     952   1
  10   9   6    8400    1352   1
 -11  -9   8    3128     637  -2
  11   9   6    3128     637   1
  12   9   6    1146     229   1
  13   9   6    1776     315   1
  14   9   6     801     206   1
  14   6  10    4609     732  -3
 -14  10   6    4609     732   1
  13   6  10    2017     715  -3
 -13  10   6    2017     715   1
 -12  10   6     474     199   1
  11 -10   4     712     212  -2
 -11  10   6     712     212   1
 -10  10   6    2670     413   1
  -9  10   6    7620     856   1
  -8  10   6    1778     652   1
  -7  10   6     810     285   1
  -6  10   6   18870    1252   1
   5 -10   5   10519     933  -2
  -5  10   6   10519     933   1
  -4  10   6     281      64   1
  -3  10   6    4820     462   1
  -2  10   6   39742    2561   1
   1   7  11  108990    4405  -3
  -1  10   6  108990    4405   1
   0 -10   6  118889    2332  -2
   0   7  11  118889    2332  -3
   0  10   6  118889    2332   1
  -1   7  11  111348    4769  -3
   1  10   6  111348    4769   1
   2  10   6    8318    4615   1
   3  10   6     657     222   1
   4  10   6   11799    1014   1
  -5 -10   7     909     237  -2
   5  10   6     909     237   1
   6  10   6    1165     370   1
   7  10   6     295     189   1
   8  10   6     823     144   1
   9  10   6    4343     668   1
  10  10   6    1334     373   1
 -11 -10   8    1910     385  -2
  11  10   6    1910     385   1
  12  10   6     938     168   1
 -13   8  12    1706     358  -3
  13  10   6    1706     358   1
 -13  11   6     983     877   1
 -12  11   6     745     833   1
  11 -11   4    1263     492  -2
 -11  11   6    1263     492   1
 -10  11   6    8219     810   1
  -9  11   6    2904     565   1
  -8  11   6    1911     969   1
  -7  11   6     507     207   1
  -6  11   6    2869     873   1
   5 -11   5   13953    1214  -2
  -5  11   6   13953    1214   1
   4   7  12    5731    5881  -3
  -4  11   6    5731    5881   1
   3   7  12    1411     426  -3
  -3  11   6    1411     426   1
  -2  11   6   16964    1040   1
  -1  11   6   11418     360   1
   0 -11   6   42191    1562  -2
   0  11   6   42191    1562   1
   1  11   6    9919     879   1
   2  11   6    4406    4031   1
   3  11   6    2624     597   1
   4  11   6   10835     990   1
  -5 -11   7   17117    1413  -2
   5  11   6   17117    1413   1
   6  11   6   16780    2502   1
   7  11   6    4226    1775   1
   8  11   6   12424    1229   1
   9  11   6     683     139   1
 -10   8  13   14567    1172  -3
  10  11   6   14567    1172   1
 -11 -11   8    2779     459  -2
 -11   8  13    2779     459  -3
  11  11   6    2779     459   1
 -12   8  13    5948    1374  -3
  12  11   6    5948    1374   1
  13  11   6    1983     344   1
 -13  12   6    3680     639   1
 -12  12   6     369     240   1
  11 -12   4    1564     449  -2
 -11  12   6    1564     449   1
 -10  12   6    1250     290   1
  -9  12   6    8852    1138   1
   8   7  13    3829     723  -3
  -8  12   6    3829     723   1
   7   7  13    3701     930  -3
  -7  12   6    3701     930   1
   6   7  13   23303    1649  -3
  -6  12   6   23303    1649   1
   5 -12   5   16236    1463  -2
  -5  12   6   16236    1463   1
  -4  12   6   21891    2004   1
  -3  12   6    3791    1550   1
  -2  12   6    1100     358   1
  -1  12   6    3685     410   1
   0 -12   6    8147     885  -2
   0  12   6    8147     885   1
   1  12   6    4680     377   1
   2  12   6    1136     271   1
   3  12   6    5717     869   1
   4  12   6    5051     681   1
  -5 -12   7   15318    1429  -2
   5  12   6   15318    1429   1
  -6   8  14    2545     362  -3
   6  12   6    2545     362   1
  -7   8  14     498     327  -3
   7  12   6     498     327   1
  -8   8  14   19258    5414  -3
   8  12   6   19258    5414   1
   9  12   6     708     393   1
  10  12   6    4091     570   1
 -11 -12   8     537     178  -2
  11  12   6     537     178   1
  12  12   6    5667    1252   1
  13  12   6     350     171   1
 -13  13   6     709     326   1
 -12  13   6    1587     394   1
  11 -13   4     700     181  -2
  11   7  14     700     181  -3
 -11  13   6     700     181   1
  10   7  14    4743     759  -3
 -10  13   6    4743     759   1
  -9  13   6    2227     476   1
  -8  13   6   33705    2438   1
  -7  13   6     485     613   1
  -6  13   6   15007    1361   1
   5 -13   5    6672     725  -2
  -5  13   6    6672     725   1
  -4  13   6   21388    1659   1
  -3  13   6     848     220   1
  -2  13   6    2727     398   1
  -1  13   6     270     134   1
   0 -13   6   17030     980  -2
   0  13   6   17030     980   1
   1  13   6     306     135   1
   2  13   6     833     468   1
  -3   8  15    1564     202  -3
   3  13   6    1564     202   1
  -4   8  15   21359    1393  -3
   4  13   6   21359    1393   1
  -5 -13   7   11239    1474  -2
  -5   8  15   11239    1474  -3
   5  13   6   11239    1474   1
   6  13   6    6834    1188   1
   7  13   6    1321     441   1
   8  13   6    5786     861   1
   9  13   6     486     629   1
  10  13   6    4531     643   1
 -11 -13   8     601     352  -2
  11  13   6     601     352   1
  12  13   6     715     402   1
  13  13   6     673     293   1
  13   7  15    2902     535  -3
 -13  14   6    2902     535   1
 -12  14   6    1786    1516   1
  11 -14   4     936     273  -2
 -11  14   6     936     273   1
 -10  14   6    1509     327   1
  -9  14   6   10074     997   1
  -8  14   6     657     468   1
  -7  14   6   19417    4903   1
  -6  14   6    3078    1647   1
   5 -14   5   17009    1310  -2
  -5  14   6   17009    1310   1
  -4  14   6    7669     946   1
  -3  14   6   13416    1194   1
  -2  14   6    1452     174   1
   1   8  16   22570    1133  -3
  -1  14   6   22570    1133   1
   0 -14   6   17909    1151  -2
   0   8  16   17909    1151  -3
   0  14   6   17909    1151   1
  -1   8  16   21352    1086  -3
   1  14   6   21352    1086   1
   2  14   6    1253     198   1
   3  14   6    1848     254   1
   4  14   6    4658     965   1
  -5 -14   7    1394     361  -2
   5  14   6    1394     361   1
   6  14   6    3144     690   1
   7  14   6    1943    1117   1
   8  14   6    3963     597   1
   9  14   6    5667     769   1
  10  14   6    2326     426   1
 -11 -14   8    4950    1022  -2
  11  14   6    4950    1022   1
  12  14   6     621     245   1
 -12  15   6    1166     383   1
  11 -15   4    1315     642  -2
 -11  15   6    1315     642   1
 -10  15   6     622     230   1
  -9  15   6     675     262   1
  -8  15   6     680     371   1
  -7  15   6    4094    1532   1
  -6  15   6    6374    5566   1
   5 -15   5    5495     895  -2
  -5  15   6    5495     895   1
   4   8  17   16269    1429  -3
  -4  15   6   16269    1429   1
   3   8  17   11803    1006  -3
  -3  15   6   11803    1006   1
  -2  15   6    3941     496   1
  -1  15   6     460     277   1
   0 -15   6    1740     292  -2
   0  15   6    1740     292   1
   1  15   6     485     177   1
   2  15   6     866     901   1
   3  15   6     701     290   1
   4  15   6    2182     535   1
  -5 -15   7    1014     287  -2
   5  15   6    1014     287   1
   6  15   6    4518     839   1
   7  15   6    4661     643   1
   8  15   6    2332     488   1
   9  15   6    5790     903   1
 -10   9  18     710     322  -3
  10  15   6     710     322   1
 -11 -15   8    1389     349  -2
 -11   9  18    1389     349  -3
  11  15   6    1389     349   1
 -12   9  18    2507     522  -3
  12  15   6    2507     522   1
 -12  16   6     817     196   1
  11 -16   4    4078     608  -2
 -11  16   6    4078     608   1
 -10  16   6    3923     683   1
  -9  16   6     382     275   1
   8   8  18    1286     323  -3
  -8  16   6    1286     323   1
   7   8  18     931     419  -3
  -7  16   6     931     419   1
   6   8  18    3061     981  -3
  -6  16   6    3061     981   1
   5 -16   5   22972    1709  -2
  -5  16   6   22972    1709   1
  -4  16   6    9349    1167   1
  -3  16   6    6205     995   1
  -2  16   6    6562     916   1
  -1  16   6     430     253   1
   0 -16   6     492     131  -2
   0  16   6     492     131   1
   1  16   6     214      83   1
   2  16   6    3703    1556   1
   3  16   6     720     613   1
   4  16   6   16723    1441   1
  -5 -16   7    5129     913  -2
   5  16   6    5129     913   1
  -6   9  19     961     279  -3
   6  16   6     961     279   1
  -7   9  19    3225     771  -3
   7  16   6    3225     771   1
  -8   9  19    4976    1217  -3
   8  16   6    4976    1217   1
   9  16   6    2827     742   1
  10  16   6    4805     792   1
 -11 -16   8     732     416  -2
  11  16   6     732     416   1
  12  16   6     552     225   1
 -12  17   6     862     279   1
  11 -17   4     413     227  -2
  11   8  19     413     227  -3
 -11  17   6     413     227   1
  10   8  19    1016     215  -3
 -10  17   6    1016     215   1
   9   8  19    4265     755  -3
  -9  17   6    4265     755   1
  -8  17   6    2724     539   1
  -7  17   6     999     489   1
  -6  17   6    9380    1381   1
   5 -17   5    8978     839  -2
  -5  17   6    8978     839   1
  -4  17   6   34411    4010   1
  -3  17   6    1106     176   1
  -2  17   6    6992    1068   1
  -1  17   6    8583    2099   1
   0 -17   6   80555    4394  -2
   0  17   6   80555    4394   1
   1  17   6   10127    1002   1
   2  17   6    6784    1898   1
  -3   9  20   16212    1371  -3
   3  17   6   16212    1371   1
  -4   9  20    1410     353  -3
   4  17   6    1410     353   1
  -5 -17   7   13311    1882  -2
  -5   9  20   13311    1882  -3
   5  17   6   13311    1882   1
   6  17   6    4253     645   1
   7  17   6    1416     506   1
   8  17   6    1328     229   1
   9  17   6    3724     654   1
  10  17   6    1195     295   1
 -11 -17   8    3292     528  -2
  11  17   6    3292     528   1
  11 -18   4    1038     185  -2
 -11  18   6    1038     185   1
 -10  18   6     553     176   1
  -9  18   6    7068    1106   1
  -8  18   6     721     203   1
  -7  18   6     939     411   1
  -6  18   6    5696     855   1
   5 -18   5    3629     634  -2
  -5  18   6    3629     634   1
  -4  18   6    4162     693   1
  -3  18   6    5373    1203   1
  -2  18   6     171     306   1
   1   9  21    2623     411  -3
  -1  18   6    2623     411   1
   0 -18   6   25158    2139  -2
   0   9  21   25158    2139  -3
   0  18   6   25158    2139   1
  -1   9  21    2854     509  -3
   1  18   6    2854     509   1
   2  18   6    1074     268   1
   3  18   6    7553    1413   1
   4  18   6   29700    1818   1
  -5 -18   7     842     399  -2
   5  18   6     842     399   1
   6  18   6    3746     757   1
   7  18   6    1883     601   1
   8  18   6     893     700   1
   9  18   6     871     320   1
  10  18   6    1982     399   1
 -11 -18   8    1022     268  -2
  11  18   6    1022     268   1
  11 -19   4     685     239  -2
 -11  19   6     685     239   1
 -10  19   6     803     202   1
  -9  19   6    3668    1080   1
  -8  19   6    2253     498   1
  -7  19   6     938     402   1
  -6  19   6    3472     475   1
   5 -19   5    4465     656  -2
  -5  19   6    4465     656   1
   4   9  22   25843    1327  -3
  -4  19   6   25843    1327   1
   3   9  22     443     163  -3
  -3  19   6     443     163   1
  -2  19   6    2316     485   1
  -1  19   6   13973     929   1
   0 -19   6    1639     253  -2
   0  19   6    1639     253   1
   1  19   6   13985     982   1
   2  19   6    2003     309   1
   3  19   6    1375    1697   1
   4  19   6   11009    2134   1
  -5 -19   7     904     248  -2
   5  19   6     904     248   1
   6  19   6    9438    2150   1
   7  19   6     461     270   1
   8  19   6     478     390   1
   9  19   6    1344     332   1
 -10  10  23    1316     346  -3
  10  19   6    1316     346   1
 -10  20   6     739     289   1
  -9  20   6     425     186   1
   8   9  23     803     189  -3
  -8  20   6     803     189   1
   7   9  23     770     182  -3
  -7  20   6     770     182   1
   6   9  23    6168     870  -3
  -6  20   6    6168     870   1
   5 -20   5     927     395  -2
  -5  20   6     927     395   1
  -4  20   6    3676     620   1
  -3  20   6    1440     366   1
  -2  20   6   10815    1134   1
  -1  20   6    2946     492   1
   0 -20   6    2664     679  -2
   0  20   6    2664     679   1
   1  20   6    3087     421   1
   2  20   6   12812    3436   1
   3  20   6    8011    1704   1
   4  20   6    1068     491   1
  -5 -20   7    3439     629  -2
   5  20   6    3439     629   1
  -6  10  24     870     575  -3
   6  20   6     870     575   1
  -7  10  24     413     173  -3
   7  20   6     413     173   1
  -8  10  24     569    2055  -3
   8  20   6     569    2055   1
   9  20   6     713     185   1
  10  20   6     705     242   1
  10   9  24     427     684  -3
 -10  21   6     427     684   1
   9   9  24    2461     657  -3
  -9  21   6    2461     657   1
  -8  21   6    1199     522   1
  -7  21   6     593     519   1
  -6  21   6    3418     631   1
   5 -21   5    1400     306  -2
  -5  21   6    1400     306   1
  -4  21   6    1032     252   1
  -3  21   6     288     538   1
  -2  21   6    2099     439   1
  -1  21   6    1591     283   1
   0 -21   6     929     305  -2
   0  21   6     929     305   1
   1  21   6     682     442   1
   2  21   6    2871     576   1
  -3  10  25    8184    1270  -3
   3  21   6    8184    1270   1
  -4  10  25    1007     227  -3
   4  21   6    1007     227   1
  -5 -21   7    2302     550  -2
  -5  10  25    2302     550  -3
   5  21   6    2302     550   1
   6  21   6   12219    2414   1
   7  21   6    1688    1278   1
   8  21   6    1618     408   1
   9  21   6    1639     559   1
  -9  22   6    1349     549   1
  -8  22   6    1797     524   1
  -7  22   6    1561     711   1
  -6  22   6    6205    1560   1
   5 -22   5    2400     730  -2
  -5  22   6    2400     730   1
  -4  22   6     993     244   1
  -3  22   6     455     233   1
  -2  22   6    9600    1403   1
  -1  22   6     509     401   1
   0 -22   6    3817     597  -2
   0  10  26    3817     597  -3
   0  22   6    3817     597   1
  -1  10  26    1276     370  -3
   1  22   6    1276     370   1
   2  22   6    3985     881   1
   3  22   6     974     297   1
   4  22   6    1632     539   1
  -5 -22   7    2986     911  -2
   5  22   6    2986     911   1
   6  22   6    1084     545   1
   7  22   6     979     550   1
   8  22   6    3293     931   1
   9  22   6    3465    2031   1
  -8  23   6    1476     965   1
  -7  23   6    1181     439   1
  -6  23   6    1775     576   1
   5 -23   5     345     873  -2
  -5  23   6     345     873   1
   4  10  27    1776     636  -3
  -4  23   6    1776     636   1
   3  10  27    1933     614  -3
  -3  23   6    1933     614   1
   2  10  27    1571     416  -3
  -2  23   6    1571     416   1
  -1  23   6     921     260   1
   0 -23   6    1359     372  -2
   0  23   6    1359     372   1
   1  23   6    1135     346   1
   2  23   6    4458     687   1
   3  23   6     611     230   1
   4  23   6    2536     817   1
  -5 -23   7    3797     870  -2
   5  23   6    3797     870   1
   6  23   6    7311    1247   1
   7  23   6    1133     962   1
   8  23   6    2747     678   1
   7  10  28     710     411  -3
  -7  24   6     710     411   1
   6  10  28    1090     393  -3
  -6  24   6    1090     393   1
   5 -24   5     757     213  -2
  -5  24   6     757     213   1
  -4  24   6     415     660   1
  -3  24   6    1499     433   1
  -2  24   6     896     470   1
  -1  24   6     541     300   1
   0 -24   6    7481     856  -2
   0  24   6    7481     856   1
   1  24   6    1085     439   1
   2  24   6    1634    1078   1
   3  24   6     418     363   1
   4  24   6     920     205   1
  -5 -24   7     467     255  -2
   5  24   6     467     255   1
   6  24   6    2321     753   1
  -7  11  29     928     588  -3
   7  24   6     928     588   1
  -6  25   6     878    1444   1
   5 -25   5     212     429  -2
  -5  25   6     212     429   1
  -4  25   6    1562     882   1
  -3  25   6     950     711   1
  -2  25   6     844     338   1
  -1  25   6    1755     398   1
   0 -25   6    4945     682  -2
   0  25   6    4945     682   1
   1  25   6    2115     591   1
   2  25   6     995     310   1
  -3  11  30     891     167  -3
   3  25   6     891     167   1
  -4  11  30     870     223  -3
   4  25   6     870     223   1
  -5 -25   7     602     205  -2
  -5  11  30     602     205  -3
   5  25   6     602     205   1
   6  25   6    1237     580   1
   5 -26   5      70     618  -2
  -5  26   6      70     618   1
  -4  26   6     820     313   1
  -3  26   6     960     482   1
  -2  26   6    1669     740   1
  -1  26   6     931     348   1
   0 -26   6    1055     297  -2
   0  11  31    1055     297  -3
   0  26   6    1055     297   1
  -1  11  31    1424     445  -3
   1  26   6    1424     445   1
   2  26   6     513     453   1
   3  26   6     777     264   1
   4  26   6     565     356   1
  -5 -26   7     643     176  -2
   5  26   6     643     176   1
   4  11  32    1321     636  -3
  -4  27   6    1321     636   1
   3  11  32    7076    6817  -3
  -3  27   6    7076    6817   1
   2  11  32    2484     798  -3
  -2  27   6    2484     798   1
  -1  27   6    1131     297   1
   0 -27   6     467     457  -2
   0  27   6     467     457   1
   1  27   6     389     347   1
   2  27   6     289     290   1
   3  27   6     460     263   1
 -15   1   7    1808     959   1
 -14   1   7    1393     317   1
 -13   1   7    1121     249   1
 -12   1   7    1055     363   1
  11  -1   5    3398     451  -2
 -11   1   7    3398     451   1
 -10   1   7     991     202   1
  -9   1   7    6114     935   1
   8   5  -1    1374     307  -3
  -8   1   7    1374     307   1
   7   5  -1   20703    1275  -3
  -7   1   7   20703    1275   1
   6   5  -1    3055     663  -3
  -6   1   7    3055     663   1
   5  -1   6   36018    1245  -2
  -5   1   7   36018    1245   1
  -4   1   7   19346    6147   1
  -3   1   7   63672    1391   1
  -2   1   7   10034     593   1
  -1   1   7   66489    2146   1
   0  -1   7     979     125  -2
   0   1   7     979     125   1
   1   1   7   64780    1507   1
   2   1   7   77950    1666   1
   3   1   7   21346     808   1
   4   1   7  106750    2557   1
  -5  -1   8   11915     828  -2
   5   1   7   11915     828   1
  -6   6   0   19196    1289  -3
   6   1   7   19196    1289   1
  -7   6   0   24683    1610  -3
   7   1   7   24683    1610   1
  -8   6   0    2781     691  -3
   8   1   7    2781     691   1
   9   1   7    5603     826   1
  10   1   7    3118     784   1
 -11  -1   9    3939     606  -2
  11   1   7    3939     606   1
  12   1   7    3020     619   1
  13   1   7    1643     570   1
  14   1   7    1094     288   1
 -15   2   7    1099     713   1
 -14   2   7    1595     343   1
 -13   2   7    3200     467   1
  12   5   0   10550    1969  -3
 -12   2   7   10550    1969   1
  11  -2   5    8361     881  -2
  11   5   0    8361     881  -3
 -11   2   7    8361     881   1
  10   5   0    9637    1089  -3
 -10   2   7    9637    1089   1
  -9   2   7   10413    1235   1
  -8   2   7    5852    1128   1
  -7   2   7     627     120   1
  -6   2   7   24548    2788   1
   5  -2   6  239936    4198  -2
  -5   2   7  239936    4198   1
  -4   2   7   29075    3125   1
  -3   2   7   32980     971   1
  -2   2   7    3024     254   1
  -1   2   7  171319    2900   1
   0  -2   7    2287     115  -2
   0   2   7    2287     115   1
   1   2   7  170672    3677   1
   2   2   7   69926    1724   1
  -3   6   1     329     124  -3
   3   2   7     329     124   1
  -4   6   1   10861     604  -3
   4   2   7   10861     604   1
  -5  -2   8   35312    1421  -2
   5   2   7   35312    1421   1
   6   2   7   86311    2406   1
   7   2   7    7969    1117   1
   8   2   7     776     797   1
   9   2   7    2441     424   1
  10   2   7    4546     720   1
 -11  -2   9    5234     711  -2
  11   2   7    5234     711   1
  12   2   7    5465     746   1
  13   2   7    1783     374   1
  14   2   7    5868     677   1
  14   5   1    3185     653  -3
 -14   3   7    3185     653   1
  13   5   1     579     136  -3
 -13   3   7     579     136   1
 -12   3   7    2542     655   1
  11  -3   5     686     212  -2
 -11   3   7     686     212   1
 -10   3   7     926     225   1
  -9   3   7    8048    1492   1
  -8   3   7    2861     849   1
  -7   3   7    8652     786   1
  -6   3   7   47965    1210   1
   5  -3   6   10717     552  -2
  -5   3   7   10717     552   1
  -4   3   7  251966    9595   1
  -3   3   7     764     179   1
  -2   3   7    2691     210   1
   1   6   2   76795    1879  -3
  -1   3   7   76795    1879   1
   0  -3   7    2141     150  -2
   0   6   2    2141     150  -3
   0   3   7    2141     150   1
  -1   6   2   74151    2518  -3
   1   3   7   74151    2518   1
   2   3   7    2551     289   1
   3   3   7   43477    1090   1
   4   3   7    6209    2021   1
  -5  -3   8    6080     575  -2
   5   3   7    6080     575   1
   6   3   7  100048    2282   1
   7   3   7    2190    1709   1
   8   3   7    1147     232   1
   9   3   7    6683    1013   1
  10   3   7    9230     935   1
 -11  -3   9    6865     847  -2
  11   3   7    6865     847   1
  12   3   7    5055     602   1
 -13   7   3     835     310  -3
  13   3   7     835     310   1
 -14   7   3     856     259  -3
  14   3   7     856     259   1
 -14   4   7    1136     342   1
 -13   4   7    1576     359   1
 -12   4   7    4885    1994   1
  11  -4   5    1305     272  -2
 -11   4   7    1305     272   1
 -10   4   7    3559     512   1
  -9   4   7   26986    1845   1
  -8   4   7    5224     645   1
  -7   4   7   18611    2154   1
  -6   4   7    4560     556   1
   5  -4   6   66926    1799  -2
   5   6   3   66926    1799  -3
  -5   4   7   66926    1799   1
   4   6   3   22464    1309  -3
  -4   4   7   22464    1309   1
   3   6   3     575     135  -3
  -3   4   7     575     135   1
  -2   4   7    5505     524   1
  -1   4   7  213480    3340   1
   0  -4   7   56936    1956  -2
   0   4   7   56936    1956   1
   1   4   7  181425    2788   1
   2   4   7   93673    2656   1
   3   4   7    7982     469   1
   4   4   7   15376     697   1
  -5  -4   8   34478     862  -2
   5   4   7   34478     862   1
   6   4   7   47886    1704   1
   7   4   7   15017    1187   1
   8   4   7    1512    2716   1
   9   4   7   31086    2255   1
 -10   7   4   12254    1286  -3
  10   4   7   12254    1286   1
 -11  -4   9    3951     531  -2
 -11   7   4    3951     531  -3
  11   4   7    3951     531   1
  12   4   7    7626    1645   1
  13   4   7    2642     597   1
  14   4   7     698     232   1
 -14   5   7     618     225   1
 -13   5   7    1354     403   1
 -12   5   7    1089     597   1
  11  -5   5   11816    1115  -2
 -11   5   7   11816    1115   1
 -10   5   7   10753    1152   1
  -9   5   7    6543    4816   1
   8   6   4    2280     553  -3
  -8   5   7    2280     553   1
   6   6   4     577     335  -3
  -6   5   7     577     335   1
   5  -5   6     605     107  -2
  -5   5   7     605     107   1
  -4   5   7   24563    1019   1
  -3   5   7    9951    1754   1
  -2   5   7   92804    1651   1
  -1   5   7   11919    1672   1
   0  -5   7     322     135  -2
   0   5   7     322     135   1
   1   5   7   13316    1152   1
   2   5   7   26959    1341   1
   3   5   7    2676     400   1
   4   5   7    7821     624   1
  -5  -5   8    3928     396  -2
   5   5   7    3928     396   1
  -6   7   5    7832     850  -3
   6   5   7    7832     850   1
  -7   7   5   15721    1354  -3
   7   5   7   15721    1354   1
  -8   7   5    9506    1136  -3
   8   5   7    9506    1136   1
   9   5   7    1253     305   1
  10   5   7     969     222   1
 -11  -5   9     603     306  -2
  11   5   7     603     306   1
  12   5   7     644     291   1
  13   5   7     427     318   1
  14   5   7     524     192   1
 -14   6   7    1790     697   1
 -13   6   7    1029     294   1
  12   6   5    6573     837  -3
 -12   6   7    6573     837   1
  11  -6   5   13411    1489  -2
  11   6   5   13411    1489  -3
 -11   6   7   13411    1489   1
  10   6   5   13453    1261  -3
 -10   6   7   13453    1261   1
  -9   6   7   14924    1504   1
  -8   6   7     475     125   1
  -7   6   7   16794    1027   1
  -6   6   7   10444     854   1
   5  -6   6   27970    1235  -2
  -5   6   7   27970    1235   1
  -4   6   7   17156     995   1
  -3   6   7    1713     205   1
  -2   6   7     655     251   1
  -1   6   7    3046    1580   1
   0  -6   7   14733     839  -2
   0   6   7   14733     839   1
   1   6   7    9726     400   1
   2   6   7   32986    1099   1
  -3   7   6   37377    2423  -3
   3   6   7   37377    2423   1
  -4   7   6    6982     571  -3
   4   6   7    6982     571   1
  -5  -6   8  153990    4253  -2
   5   6   7  153990    4253   1
   6   6   7   10798     994   1
   7   6   7    1819    1200   1
   8   6   7     948     508   1
   9   6   7   13057    1035   1
  10   6   7    2870     422   1
 -11  -6   9    8850    1286  -2
  11   6   7    8850    1286   1
  12   6   7     961     271   1
  13   6   7     879     227   1
  14   6   7    1908     457   1
  14   6   6    2620     812  -3
 -14   7   7    2620     812   1
  13   6   6    3232    1110  -3
 -13   7   7    3232    1110   1
 -12   7   7    7127     996   1
  11  -7   5    6886    1021  -2
 -11   7   7    6886    1021   1
 -10   7   7   35578    1574   1
  -9   7   7    1088     275   1
  -8   7   7    6983    1336   1
  -7   7   7    5931     652   1
  -6   7   7    5841    1070   1
   5  -7   6   55345    1562  -2
  -5   7   7   55345    1562   1
  -4   7   7   21242    1187   1
  -3   7   7   72241    2560   1
  -2   7   7   56791    1796   1
   0  -7   7    7381     545  -2
   0   7   7    7381     545  -3
   0   7   7    7381     545   1
  -1   7   7  142095    4857  -3
   1   7   7  142095    4857   1
   2   7   7    4069     452   1
   3   7   7   15884    1459   1
   4   7   7   15131    1118   1
  -5  -7   8   19466    1664  -2
   5   7   7   19466    1664   1
   6   7   7   19612    1525   1
   7   7   7   18318    1491   1
   8   7   7     892     447   1
   9   7   7    6469    1009   1
  10   7   7   12117    1209   1
 -11  -7   9    4114     590  -2
  11   7   7    4114     590   1
  12   7   7    1872     366   1
 -13   8   8    2536     911  -3
  13   7   7    2536     911   1
 -14   8   8     312     384  -3
  14   7   7     312     384   1
 -14   8   7    4408    1089   1
 -13   8   7     810     758   1
 -12   8   7     625     310   1
  11  -8   5    1463     349  -2
 -11   8   7    1463     349   1
 -10   8   7    2673     402   1
  -9   8   7    2135     419   1
  -8   8   7     732     201   1
  -7   8   7    1916     955   1
  -6   8   7    4229     901   1
   5  -8   6   78751    2175  -2
  -5   8   7   78751    2175   1
   4   7   8    3606    2081  -3
  -4   8   7    3606    2081   1
   3   7   8     405      99  -3
  -3   8   7     405      99   1
  -2   8   7    2432     593   1
  -1   8   7   18110     724   1
   0  -8   7     494     200  -2
   0   8   7     494     200   1
   1   8   7    9757    2728   1
   2   8   7   28669    1143   1
   3   8   7    7604     618   1
   4   8   7     752     215   1
  -5  -8   8   27133    1900  -2
   5   8   7   27133    1900   1
   6   8   7    9831    1022   1
   7   8   7    6072     778   1
   8   8   7     666     135   1
   9   8   7   10149     937   1
 -10   8   9    2213     386  -3
  10   8   7    2213     386   1
 -11  -8   9    9495     788  -2
 -11   8   9    9495     788  -3
  11   8   7    9495     788   1
 -12   8   9    1531     513  -3
  12   8   7    1531     513   1
  13   8   7    4273     598   1
  14   8   7     935     188   1
 -14   9   7    1264     320   1
 -13   9   7    2567    1069   1
 -12   9   7    2797    1264   1
  11  -9   5     615     211  -2
 -11   9   7     615     211   1
 -10   9   7   12240    1475   1
  -9   9   7    4884     787   1
   8   7   9    3002     490  -3
  -8   9   7    3002     490   1
   7   7   9     410     174  -3
  -7   9   7     410     174   1
   6   7   9   17612    1175  -3
  -6   9   7   17612    1175   1
   5  -9   6    2973    1524  -2
  -5   9   7    2973    1524   1
  -4   9   7   99783    7035   1
  -3   9   7   45998    6907   1
  -2   9   7    3338     266   1
  -1   9   7  103371    2892   1
   0  -9   7   74950    1931  -2
   0   9   7   74950    1931   1
   1   9   7   26057    2489   1
   2   9   7   19524     950   1
   3   9   7   11246     783   1
   4   9   7   53434    1750   1
  -5  -9   8   41188    1155  -2
   5   9   7   41188    1155   1
  -6   8  10   10726    1035  -3
   6   9   7   10726    1035   1
  -7   8  10    6584     908  -3
   7   9   7    6584     908   1
  -8   8  10    1060    1257  -3
   8   9   7    1060    1257   1
   9   9   7    3136     461   1
  10   9   7    1411     283   1
 -11  -9   9    1663     376  -2
  11   9   7    1663     376   1
  12   9   7     894     669   1
  13   9   7    1595     485   1
  14   9   7    1576     262   1
 -14  10   7    1516     624   1
 -13  10   7    2683     936   1
 -12  10   7    5035     620   1
  11 -10   5    3288    1117  -2
  11   7  10    3288    1117  -3
 -11  10   7    3288    1117   1
  10   7  10    1109     289  -3
 -10  10   7    1109     289   1
  -9  10   7    1553     334   1
  -8  10   7    4692    2107   1
  -7  10   7     551     117   1
  -6  10   7    1144     303   1
   5 -10   6     771     347  -2
  -5  10   7     771     347   1
  -4  10   7    5621    1903   1
  -3  10   7   82117    2391   1
  -2  10   7   15471    1021   1
  -1  10   7   33185    2351   1
   0 -10   7  134668    2439  -2
   0  10   7  134668    2439   1
   1  10   7   32797    1400   1
   2  10   7   50207    2756   1
  -3   8  11   11408    5208  -3
   3  10   7   11408    5208   1
  -4   8  11    5238   11141  -3
   4  10   7    5238   11141   1
  -5 -10   8    5614     966  -2
  -5   8  11    5614     966  -3
   5  10   7    5614     966   1
   6  10   7   22114    1497   1
   7  10   7     871    1473   1
   8  10   7    1056     608   1
   9  10   7    3050     436   1
  10  10   7    1119     418   1
 -11 -10   9    2115     829  -2
  11  10   7    2115     829   1
  12  10   7    1042     625   1
  13  10   7    1601     325   1
  13   7  11     585     438  -3
 -13  11   7     585     438   1
 -12  11   7    1273     236   1
  11 -11   5    1386     493  -2
 -11  11   7    1386     493   1
 -10  11   7    4287     548   1
  -9  11   7     947     333   1
  -8  11   7    3863    1188   1
  -7  11   7    7284    1083   1
  -6  11   7   15539    1848   1
   5 -11   6   16332     972  -2
  -5  11   7   16332     972   1
  -4  11   7   12364     783   1
  -3  11   7   45288    2121   1
  -2  11   7   35742    2352   1
   1   8  12    8075     845  -3
  -1  11   7    8075     845   1
   0 -11   7     385      58  -2
   0   8  12     385      58  -3
   0  11   7     385      58   1
  -1   8  12    7601     647  -3
   1  11   7    7601     647   1
   2  11   7   13088     932   1
   3  11   7     840     318   1
   4  11   7   46710    2356   1
  -5 -11   8    2317     461  -2
   5  11   7    2317     461   1
   6  11   7   25562    2171   1
   7  11   7   10481    1199   1
   8  11   7     610     331   1
   9  11   7     837     156   1
  10  11   7     924     258   1
 -11 -11   9    2131     661  -2
  11  11   7    2131     661   1
  12  11   7    3065     793   1
 -13   9  13     754     285  -3
  13  11   7     754     285   1
 -13  12   7    1362     330   1
 -12  12   7    1571     347   1
  11 -12   5    3594     568  -2
 -11  12   7    3594     568   1
 -10  12   7    5868     846   1
  -9  12   7    1768     759   1
  -8  12   7   20414    2737   1
  -7  12   7     687     630   1
  -6  12   7    1636     315   1
   5 -12   6   14464    1142  -2
  -5  12   7   14464    1142   1
   4   8  13    3179     512  -3
  -4  12   7    3179     512   1
   3   8  13    2534     595  -3
  -3  12   7    2534     595   1
  -2  12   7    1757    1545   1
  -1  12   7   37846    1579   1
   0 -12   7     385     130  -2
   0  12   7     385     130   1
   1  12   7   33906    1699   1
   2  12   7    7031     874   1
   3  12   7    1296     513   1
   4  12   7    5776     703   1
  -5 -12   8   16314    1295  -2
   5  12   7   16314    1295   1
   6  12   7   19108    1765   1
   7  12   7    1530     417   1
   8  12   7    2286    1386   1
   9  12   7    1268     230   1
 -10   9  14    7743     873  -3
  10  12   7    7743     873   1
 -11 -12   9     673     240  -2
 -11   9  14     673     240  -3
  11  12   7     673     240   1
 -12   9  14    2017     588  -3
  12  12   7    2017     588   1
  13  12   7    1629     409   1
 -13  13   7    1922     448   1
 -12  13   7    1049     275   1
  11 -13   5     558     164  -2
 -11  13   7     558     164   1
 -10  13   7    6930    1098   1
  -9  13   7    6336     977   1
   8   8  14     841     496  -3
  -8  13   7     841     496   1
   7   8  14    1290     592  -3
  -7  13   7    1290     592   1
   6   8  14    4839     884  -3
  -6  13   7    4839     884   1
   5 -13   6   10743     977  -2
  -5  13   7   10743     977   1
  -4  13   7   20343    3082   1
  -3  13   7     346     245   1
  -2  13   7    7717    1321   1
  -1  13   7    8096     858   1
   0 -13   7    8729     837  -2
   0  13   7    8729     837   1
   1  13   7    7435     725   1
   2  13   7    7126    1074   1
   3  13   7     365     230   1
   4  13   7   10438     910   1
  -5 -13   8   11693    1446  -2
   5  13   7   11693    1446   1
  -6   9  15   20005    2062  -3
   6  13   7   20005    2062   1
  -7   9  15   18770    1623  -3
   7  13   7   18770    1623   1
  -8   9  15    1253     257  -3
   8  13   7    1253     257   1
   9  13   7     657     181   1
  10  13   7     727     172   1
 -11 -13   9    5927     590  -2
  11  13   7    5927     590   1
  12  13   7    1155     291   1
  13  13   7     466     172   1
 -13  14   7     416     458   1
 -12  14   7     904     479   1
  11 -14   5    3329     562  -2
  11   8  15    3329     562  -3
 -11  14   7    3329     562   1
  10   8  15    5133     954  -3
 -10  14   7    5133     954   1
  -9  14   7    2172     428   1
  -8  14   7    3329     533   1
  -7  14   7    5516    1196   1
  -6  14   7     748     733   1
   5 -14   6    1809     323  -2
  -5  14   7    1809     323   1
  -4  14   7    4545     496   1
  -3  14   7     514     134   1
  -2  14   7     379     101   1
  -1  14   7    1070    1068   1
   0 -14   7   15330     808  -2
   0  14   7   15330     808   1
   1  14   7    5091     576   1
   2  14   7     402      80   1
  -3   9  16      69     133  -3
   3  14   7      69     133   1
  -4   9  16   10404    1198  -3
   4  14   7   10404    1198   1
  -5 -14   8     410     137  -2
  -5   9  16     410     137  -3
   5  14   7     410     137   1
   6  14   7    3719     941   1
   7  14   7    9659     903   1
   8  14   7    2453     866   1
   9  14   7    1235     328   1
  10  14   7    3182     539   1
 -11 -14   9    3291     685  -2
  11  14   7    3291     685   1
  12  14   7    1633     485   1
 -12  15   7     699     185   1
  11 -15   5    1488     383  -2
 -11  15   7    1488     383   1
 -10  15   7    5572     754   1
  -9  15   7     859     398   1
  -8  15   7   10193    1282   1
  -7  15   7    1024     452   1
  -6  15   7    1895    1527   1
   5 -15   6     849     174  -2
  -5  15   7     849     174   1
  -4  15   7     918     605   1
  -3  15   7     455     143   1
  -2  15   7    2571     387   1
   1   9  17   10943     786  -3
  -1  15   7   10943     786   1
   0 -15   7    1762     250  -2
   0   9  17    1762     250  -3
   0  15   7    1762     250   1
  -1   9  17   10403     811  -3
   1  15   7   10403     811   1
   2  15   7    2611     413   1
   3  15   7    4622     573   1
   4  15   7    8913    1549   1
  -5 -15   8    9752    1321  -2
   5  15   7    9752    1321   1
   6  15   7   18691    1701   1
   7  15   7     939     191   1
   8  15   7    3677     597   1
   9  15   7    2339     430   1
  10  15   7    1821     398   1
 -11 -15   9     911     267  -2
  11  15   7     911     267   1
  12  15   7     595     488   1
 -12  16   7    1156     383   1
  11 -16   5    4336     782  -2
 -11  16   7    4336     782   1
 -10  16   7    3281     517   1
  -9  16   7     969     381   1
  -8  16   7     832     210   1
  -7  16   7    7931     850   1
  -6  16   7     740     500   1
   5 -16   6    4491     765  -2
  -5  16   7    4491     765   1
   4   9  18   14185    1340  -3
  -4  16   7   14185    1340   1
   3   9  18    3125     491  -3
  -3  16   7    3125     491   1
  -2  16   7   31097    3533   1
  -1  16   7   24469    1811   1
   0 -16   7     108     245  -2
   0  16   7     108     245   1
   1  16   7   18054    1328   1
   2  16   7   34567    3585   1
   3  16   7   32058    3083   1
   4  16   7    5156     945   1
  -5 -16   8   16566    1219  -2
   5  16   7   16566    1219   1
   6  16   7    1083     407   1
   7  16   7    3309     563   1
   8  16   7    2544     612   1
   9  16   7    7458    1301   1
 -10  10  19    2147     415  -3
  10  16   7    2147     415   1
 -11 -16   9    1413     338  -2
 -11  10  19    1413     338  -3
  11  16   7    1413     338   1
 -12  10  19    1010     378  -3
  12  16   7    1010     378   1
  11 -17   5     846     200  -2
 -11  17   7     846     200   1
 -10  17   7    1377     345   1
  -9  17   7     795     888   1
   8   9  19    5611    1067  -3
  -8  17   7    5611    1067   1
   7   9  19    2005     355  -3
  -7  17   7    2005     355   1
   6   9  19    3370    1032  -3
  -6  17   7    3370    1032   1
   5 -17   6   11666    1092  -2
  -5  17   7   11666    1092   1
  -4  17   7    1503     312   1
  -3  17   7   13518    1883   1
  -2  17   7    9071    1022   1
  -1  17   7    3213     721   1
   0 -17   7    3213     457  -2
   0  17   7    3213     457   1
   1  17   7    3024     516   1
   2  17   7     654     194   1
   3  17   7     315     120   1
   4  17   7    1609     351   1
  -5 -17   8    8660    1284  -2
   5  17   7    8660    1284   1
  -6  10  20    3134     898  -3
   6  17   7    3134     898   1
  -7  10  20    1208     320  -3
   7  17   7    1208     320   1
  -8  10  20    1052     294  -3
   8  17   7    1052     294   1
   9  17   7     545     223   1
  10  17   7    2565     620   1
 -11 -17   9     571     206  -2
  11  17   7     571     206   1
  11 -18   5     677     214  -2
  11   9  20     677     214  -3
 -11  18   7     677     214   1
  10   9  20    2062     493  -3
 -10  18   7    2062     493   1
   9   9  20    1386     364  -3
  -9  18   7    1386     364   1
  -8  18   7     309     393   1
  -7  18   7    2932     568   1
  -6  18   7    3981     741   1
   5 -18   6    1521     333  -2
  -5  18   7    1521     333   1
  -4  18   7   30317    2324   1
  -3  18   7     808     825   1
  -2  18   7     827     212   1
  -1  18   7    3727     703   1
   0 -18   7     115     111  -2
   0  18   7     115     111   1
   1  18   7    3625    1133   1
   2  18   7     368     172   1
  -3  10  21   17394    1975  -3
   3  18   7   17394    1975   1
  -4  10  21     568     163  -3
   4  18   7     568     163   1
  -5 -18   8    5575    1884  -2
  -5  10  21    5575    1884  -3
   5  18   7    5575    1884   1
   6  18   7    3005     557   1
   7  18   7    3411     763   1
   8  18   7    2179     369   1
   9  18   7    2084     454   1
  10  18   7    1940     785   1
 -11 -18   9    2953     777  -2
  11  18   7    2953     777   1
  11 -19   5     465     221  -2
 -11  19   7     465     221   1
 -10  19   7     733     590   1
  -9  19   7    1619     496   1
  -8  19   7     835     193   1
  -7  19   7    1120     259   1
  -6  19   7   10556    1281   1
   5 -19   6     876     289  -2
  -5  19   7     876     289   1
  -4  19   7   11917    2264   1
  -3  19   7    6107     835   1
  -2  19   7   12934    2750   1
   1  10  22    4433     662  -3
  -1  19   7    4433     662   1
   0 -19   7     335     301  -2
   0  10  22     335     301  -3
   0  19   7     335     301   1
  -1  10  22    2893     953  -3
   1  19   7    2893     953   1
   2  19   7   17309    3262   1
   3  19   7    4229    1286   1
   4  19   7    3539     552   1
  -5 -19   8     319     223  -2
   5  19   7     319     223   1
   6  19   7    1226     294   1
   7  19   7    3507    1326   1
   8  19   7     567     322   1
   9  19   7    1010     490   1
  10  19   7    1261     639   1
 -10  20   7    2423     512   1
  -9  20   7     818     310   1
  -8  20   7     745     976   1
  -7  20   7    1609     472   1
  -6  20   7     430     218   1
   5 -20   6    3219     531  -2
  -5  20   7    3219     531   1
   4  10  23     952     268  -3
  -4  20   7     952     268   1
   3  10  23    1653    1254  -3
  -3  20   7    1653    1254   1
  -2  20   7    1909     806   1
  -1  20   7     920     165   1
   0 -20   7    5977     716  -2
   0  20   7    5977     716   1
   1  20   7     932     179   1
   2  20   7    6406    1084   1
   3  20   7     402     431   1
   4  20   7    3054     680   1
  -5 -20   8    4683    1195  -2
   5  20   7    4683    1195   1
   6  20   7     861     258   1
   7  20   7    2974     609   1
   8  20   7    1338     277   1
   9  20   7     839     784   1
 -10  11  24    3024     706  -3
  10  20   7    3024     706   1
  -9  21   7    3515    2196   1
   8  10  24    1381     360  -3
  -8  21   7    1381     360   1
   7  10  24    2564    1431  -3
  -7  21   7    2564    1431   1
   6  10  24   12486    1820  -3
  -6  21   7   12486    1820   1
   5 -21   6    2363     569  -2
  -5  21   7    2363     569   1
  -4  21   7    1415     335   1
  -3  21   7    1588    1095   1
  -2  21   7   11717    3147   1
  -1  21   7     674     379   1
   0 -21   7    1708     368  -2
   0  21   7    1708     368   1
   1  21   7    1071     295   1
   2  21   7   10862    1457   1
   3  21   7    3795     723   1
   4  21   7     635     244   1
  -5 -21   8    1554     425  -2
   5  21   7    1554     425   1
  -6  11  25   15502    2516  -3
   6  21   7   15502    2516   1
  -7  11  25    5579     826  -3
   7  21   7    5579     826   1
  -8  11  25     434     854  -3
   8  21   7     434     854   1
   9  21   7    3532     919   1
   9  10  25    1420     575  -3
  -9  22   7    1420     575   1
  -8  22   7    1546     461   1
  -7  22   7    1623     823   1
  -6  22   7    1089     273   1
   5 -22   6    2475     754  -2
  -5  22   7    2475     754   1
  -4  22   7    1838     630   1
  -3  22   7     534     220   1
  -2  22   7    3430    1051   1
  -1  22   7    1125     938   1
   0 -22   7    4381     625  -2
   0  22   7    4381     625   1
   1  22   7    1951     528   1
   2  22   7    8748    1087   1
  -3  11  26     970     427  -3
   3  22   7     970     427   1
  -4  11  26     871     317  -3
   4  22   7     871     317   1
  -5 -22   8    5314    1140  -2
  -5  11  26    5314    1140  -3
   5  22   7    5314    1140   1
   6  22   7    1795     666   1
   7  22   7     677     368   1
   8  22   7    1010     564   1
   9  22   7     609     209   1
  -8  23   7    1834    1902   1
  -7  23   7    2088    1140   1
  -6  23   7    7215    1359   1
   5 -23   6    2618     760  -2
  -5  23   7    2618     760   1
  -4  23   7    2281     812   1
  -3  23   7    1760     759   1
  -2  23   7     929     392   1
  -1  23   7     882     288   1
   0 -23   7    1326     603  -2
   0  11  27    1326     603  -3
   0  23   7    1326     603   1
  -1  11  27    1320     443  -3
   1  23   7    1320     443   1
   2  23   7     155     350   1
   3  23   7     801     311   1
   4  23   7     675    1152   1
  -5 -23   8     810     226  -2
   5  23   7     810     226   1
   6  23   7    1405     844   1
   7  23   7     207     541   1
   8  23   7     595     555   1
  -7  24   7    1553     498   1
  -6  24   7    2926     539   1
   5 -24   6     802     308  -2
  -5  24   7     802     308   1
   4  11  28    1674     645  -3
  -4  24   7    1674     645   1
   3  11  28     673     362  -3
  -3  24   7     673     362   1
   2  11  28    1854     495  -3
  -2  24   7    1854     495   1
  -1  24   7    1690     496   1
   0 -24   7    1588     544  -2
   0  24   7    1588     544   1
   1  24   7    1856     652   1
   2  24   7    1075     316   1
   3  24   7     640     233   1
   4  24   7    2595     657   1
  -5 -24   8    1598     445  -2
   5  24   7    1598     445   1
   6  24   7    3861     913   1
   7  24   7     884     371   1
   6  11  29    3099    1433  -3
  -6  25   7    3099    1433   1
   5 -25   6     820     614  -2
  -5  25   7     820     614   1
  -4  25   7     914     955   1
  -3  25   7     942     356   1
  -2  25   7     346     376   1
  -1  25   7    2201     514   1
   0 -25   7     597     275  -2
   0  25   7     597     275   1
   1  25   7    1126     278   1
   2  25   7     995     346   1
   3  25   7     930     343   1
   4  25   7    1950     404   1
  -5 -25   8     624     325  -2
   5  25   7     624     325   1
   6  25   7    1078     443   1
   5 -26   6    1048     372  -2
  -5  26   7    1048     372   1
  -4  26   7     475     780   1
  -3  26   7     653     574   1
  -2  26   7     684     293   1
  -1  26   7    1048     635   1
   0 -26   7   12284    2405  -2
   0  26   7   12284    2405   1
   1  26   7    1245     323   1
   2  26   7    2166     554   1
  -3  12  31    1155     361  -3
   3  26   7    1155     361   1
  -4  12  31    1584     369  -3
   4  26   7    1584     369   1
  -5 -26   8     853     275  -2
  -5  12  31     853     275  -3
   5  26   7     853     275   1
  -3  27   7     798     309   1
  -2  27   7    1082     884   1
  -1  27   7    1662    1119   1
   0 -27   7     748     484  -2
   0  12  32     748     484  -3
   0  27   7     748     484   1
  -1  12  32    1465     525  -3
   1  27   7    1465     525   1
   2  27   7     720     597   1
   3  27   7     933     309   1
  14   5  -3    1413     318  -3
 -14   0   8    1413     318   1
  13   5  -3     467     239  -3
 -13   0   8     467     239   1
 -12   0   8    2937    1214   1
  11   0   6     985     464  -2
 -11   0   8     985     464   1
 -10   0   8   24646    2366   1
  -9   0   8    5628    1495   1
  -8   0   8   46538    2935   1
  -7   0   8  165194    4618   1
  -6   0   8  104885    2800   1
  -5   0   8   98892    3309   1
  -4   0   8   76874    2602   1
  -3   0   8  449955   18245   1
  -2   0   8   15293     998   1
   1   6  -2  275029    2441  -3
  -1   0   8  275029    2441   1
   0   0   8   26141     956  -2
   0   6  -2   26141     956  -3
   0   0   8   26141     956   1
  -1   6  -2  278904    2174  -3
   1   0   8  278904    2174   1
   2   0   8    2519     315   1
   3   0   8  117164    4240   1
   4   0   8   34963    1433   1
   5   0   8   61039    2866   1
   6   0   8  102156    3866   1
   8   0   8   80042    4946   1
   9   0   8   11185    2261   1
  10   0   8    6288    1561   1
 -11   0  10    1091     556  -2
  11   0   8    1091     556   1
  12   0   8    8794    1515   1
 -13   7  -1    4614     928  -3
  13   0   8    4614     928   1
 -14   7  -1    4264     779  -3
  14   0   8    4264     779   1
 -14   1   8    2221     615   1
 -13   1   8    1331     304   1
 -12   1   8    2291     395   1
  11  -1   6    4184     535  -2
 -11   1   8    4184     535   1
 -10   1   8     718     273   1
  -9   1   8   21515    1679   1
  -8   1   8   14414    1236   1
  -7   1   8   26965    1187   1
  -6   1   8   17236    1096   1
   5  -1   7   13253     638  -2
   5   6  -1   13253     638  -3
  -5   1   8   13253     638   1
   4   6  -1  122859    2720  -3
  -4   1   8  122859    2720   1
   3   6  -1   10877     519  -3
  -3   1   8   10877     519   1
  -2   1   8  140783    5506   1
  -1   1   8    6864     266   1
   0  -1   8    2408     131  -2
   0   1   8    2408     131   1
   1   1   8    6602     224   1
   3   1   8   28846    1161   1
   4   1   8  131436    3025   1
  -5  -1   9   27147    1236  -2
   5   1   8   27147    1236   1
   6   1   8   21095    1481   1
   7   1   8    9018     956   1
   8   1   8   12605    1930   1
   9   1   8   12268    1165   1
 -10   7   0    5590     890  -3
  10   1   8    5590     890   1
 -11  -1  10   11883    1208  -2
 -11   7   0   11883    1208  -3
  11   1   8   11883    1208   1
  12   1   8    3401     557   1
  13   1   8    1239     275   1
  14   1   8     594     223   1
 -14   2   8    1124     275   1
 -13   2   8    2418     756   1
 -12   2   8     798     274   1
  11  -2   6    1253     268  -2
 -11   2   8    1253     268   1
 -10   2   8    1043     275   1
  -9   2   8    3906     661   1
   8   6   0   45033   10938  -3
  -8   2   8   45033   10938   1
   7   6   0    5578    1071  -3
  -7   2   8    5578    1071   1
   6   6   0   86002    1753  -3
  -6   2   8   86002    1753   1
   5  -2   7   38266     963  -2
  -5   2   8   38266     963   1
  -4   2   8    4988    1376   1
  -3   2   8   18018     633   1
  -2   2   8    3097     283   1
  -1   2   8   27975     814   1
   0  -2   8     994     115  -2
   0   2   8     994     115   1
   1   2   8   28915     845   1
   2   2   8   30871     745   1
   3   2   8   17025     691   1
   4   2   8    1410     344   1
  -5  -2   9   26872    1580  -2
   5   2   8   26872    1580   1
  -6   7   1  123566    4279  -3
   6   2   8  123566    4279   1
  -7   7   1    2560     475  -3
   7   2   8    2560     475   1
  -8   7   1    9582    1078  -3
   8   2   8    9582    1078   1
   9   2   8    1622     358   1
  10   2   8    1183     262   1
 -11  -2  10    3046     575  -2
  11   2   8    3046     575   1
  12   2   8     987     322   1
  13   2   8    1543     317   1
  14   2   8    1545     330   1
 -14   3   8    2451     452   1
 -13   3   8     916     220   1
  12   6   1   13492    1063  -3
 -12   3   8   13492    1063   1
  11  -3   6    1706     343  -2
  11   6   1    1706     343  -3
 -11   3   8    1706     343   1
  10   6   1   18973     883  -3
 -10   3   8   18973     883   1
  -9   3   8    9006    1151   1
  -8   3   8   20453    1814   1
  -7   3   8    7244     722   1
  -6   3   8  107061    4439   1
   5  -3   7    5926     438  -2
  -5   3   8    5926     438   1
  -4   3   8   12627     761   1
  -3   3   8   26058    9170   1
  -2   3   8  217540    6300   1
  -1   3   8    6177     453   1
   0  -3   8   32763     816  -2
   0   3   8   32763     816   1
   1   3   8    6369     195   1
   2   3   8  143944    5131   1
  -3   7   2   22162     617  -3
   3   3   8   22162     617   1
  -4   7   2    3101     207  -3
   4   3   8    3101     207   1
  -5  -3   9   33817     942  -2
   5   3   8   33817     942   1
   6   3   8    4292     423   1
   7   3   8     454     199   1
   8   3   8   17775    1599   1
   9   3   8    2571     540   1
  10   3   8    2377     463   1
 -11  -3  10    2669     433  -2
  11   3   8    2669     433   1
  12   3   8    1489     304   1
  13   3   8     986     175   1
  14   3   8     807     181   1
  14   6   2    1423     474  -3
 -14   4   8    1423     474   1
  13   6   2    5748     841  -3
 -13   4   8    5748     841   1
 -12   4   8   21604    2247   1
  11  -4   6     478     145  -2
 -11   4   8     478     145   1
 -10   4   8   13488     812   1
  -9   4   8   17112    1506   1
  -8   4   8   28011    3101   1
  -7   4   8    2576    2353   1
  -6   4   8   55085    2336   1
   5  -4   7   34496     934  -2
  -5   4   8   34496     934   1
  -4   4   8     324     567   1
  -3   4   8    8888     791   1
  -2   4   8    1253      78   1
   1   7   3   21867     811  -3
  -1   4   8   21867     811   1
   0  -4   8    7041     531  -2
   0   7   3    7041     531  -3
   0   4   8    7041     531   1
  -1   7   3   18092    1654  -3
   1   4   8   18092    1654   1
   2   4   8     878     106   1
   3   4   8    6304    1074   1
   4   4   8    8479     699   1
  -5  -4   9   14021     777  -2
   5   4   8   14021     777   1
   6   4   8   86829    2264   1
   7   4   8    3801     648   1
   8   4   8    2048     349   1
   9   4   8    9212    1033   1
  10   4   8     775     271   1
 -11  -4  10    3986     429  -2
  11   4   8    3986     429   1
  12   4   8    1264     256   1
 -13   8   4     729     244  -3
  13   4   8     729     244   1
 -14   8   4     883     206  -3
  14   4   8     883     206   1
 -14   5   8    1499     382   1
 -13   5   8     805     190   1
 -12   5   8    7643    1056   1
  11  -5   6    8839     810  -2
 -11   5   8    8839     810   1
 -10   5   8   23687    1488   1
  -9   5   8    6085    1326   1
  -8   5   8    2169     555   1
  -7   5   8    7468    1713   1
  -6   5   8    7778     666   1
   5  -5   7    4328     353  -2
   5   7   4    4328     353  -3
  -5   5   8    4328     353   1
   4   7   4    4651    1379  -3
  -4   5   8    4651    1379   1
   3   7   4    5849     420  -3
  -3   5   8    5849     420   1
  -2   5   8     159      61   1
  -1   5   8   94582   13440   1
   0  -5   8   37995    1271  -2
   0   5   8   37995    1271   1
   1   5   8  107084    1517   1
   2   5   8     182      88   1
   3   5   8    2444     488   1
   4   5   8  112475   12009   1
  -5  -5   9   12469     647  -2
   5   5   8   12469     647   1
   6   5   8   40768    1532   1
   7   5   8   22390    1662   1
   8   5   8    2519     890   1
   9   5   8   11940    1247   1
 -10   8   5    1013     558  -3
  10   5   8    1013     558   1
 -11  -5  10    9927     757  -2
 -11   8   5    9927     757  -3
  11   5   8    9927     757   1
  12   5   8    6894     989   1
  13   5   8    2083     754   1
  14   5   8     919     291   1
 -14   6   8     822     369   1
 -13   6   8    8455    1383   1
 -12   6   8    5282    1046   1
  11  -6   6    5762     749  -2
 -11   6   8    5762     749   1
 -10   6   8    5226     726   1
  -9   6   8    3035     466   1
   8   7   5   21003    1739  -3
  -8   6   8   21003    1739   1
   7   7   5    5227     771  -3
  -7   6   8    5227     771   1
   6   7   5    9339     873  -3
  -6   6   8    9339     873   1
   5  -6   7  159896    5550  -2
  -5   6   8  159896    5550   1
  -4   6   8    4383    1363   1
  -3   6   8   35175    8290   1
  -2   6   8    2292    1018   1
  -1   6   8     987     169   1
   0  -6   8    1448     167  -2
   0   6   8    1448     167   1
   1   6   8    1407     160   1
   2   6   8    7844     469   1
   3   6   8   16744     791   1
   4   6   8   86764    3600   1
  -5  -6   9   36750    1420  -2
   5   6   8   36750    1420   1
  -6   8   6    9526     991  -3
   6   6   8    9526     991   1
  -7   8   6   26050    2916  -3
   7   6   8   26050    2916   1
  -8   8   6   19249    1526  -3
   8   6   8   19249    1526   1
   9   6   8    6469     871   1
  10   6   8   22198    1406   1
 -11  -6  10    7465     970  -2
  11   6   8    7465     970   1
  12   6   8     838     178   1
  13   6   8    2779     491   1
  14   6   8     964     215   1
 -14   7   8     956     360   1
 -13   7   8    1092     270   1
  12   7   6    8871     958  -3
 -12   7   8    8871     958   1
  11  -7   6     869     180  -2
  11   7   6     869     180  -3
 -11   7   8     869     180   1
  10   7   6     915     172  -3
 -10   7   8     915     172   1
  -9   7   8     772     128   1
  -8   7   8    1280     273   1
  -7   7   8   14623    2561   1
  -6   7   8   16836    1067   1
   5  -7   7   19203    1305  -2
  -5   7   8   19203    1305   1
  -4   7   8   18709    1215   1
  -3   7   8   71345    4470   1
  -2   7   8   29449    1592   1
  -1   7   8    8558     895   1
   0  -7   8    7565     650  -2
   0   7   8    7565     650   1
   1   7   8    1416    2208   1
   2   7   8     286     135   1
  -3   8   7   18063    1703  -3
   3   7   8   18063    1703   1
  -4   8   7   18714     983  -3
   4   7   8   18714     983   1
  -5  -7   9   13249     693  -2
   5   7   8   13249     693   1
   6   7   8   66764    2452   1
   7   7   8     450     799   1
   8   7   8     667     217   1
   9   7   8    9776    1040   1
  10   7   8   15694    1017   1
 -11  -7  10    1198     245  -2
  11   7   8    1198     245   1
  12   7   8    1302     381   1
  13   7   8    1318     913   1
  14   7   8    2025     393   1
  14   7   7     929     252  -3
 -14   8   8     929     252   1
  13   7   7    2598     598  -3
 -13   8   8    2598     598   1
 -12   8   8    7477     943   1
  11  -8   6    3430     453  -2
 -11   8   8    3430     453   1
 -10   8   8    8427     881   1
  -9   8   8    5482     783   1
  -8   8   8     493     580   1
  -7   8   8     451     535   1
  -6   8   8    9898    1407   1
   5  -8   7   27244    1364  -2
  -5   8   8   27244    1364   1
  -4   8   8   24279    1291   1
  -3   8   8    2863     707   1
  -2   8   8    4132     302   1
   1   8   8  138130    2612  -3
  -1   8   8  138130    2612   1
   0  -8   8    3722     698  -2
   0   8   8    3722     698  -3
   0   8   8    3722     698   1
  -1   8   8  119551    8433  -3
   1   8   8  119551    8433   1
   2   8   8   13279     950   1
   3   8   8     934     506   1
   4   8   8   80035    3010   1
  -5  -8   9   42774    1543  -2
   5   8   8   42774    1543   1
   6   8   8   25072    1758   1
   7   8   8    2109     787   1
   8   8   8     432     248   1
   9   8   8    2601     367   1
  10   8   8     851     198   1
 -11  -8  10    3334     497  -2
  11   8   8    3334     497   1
  12   8   8    1213     416   1
 -13   9   9     827     241  -3
  13   8   8     827     241   1
 -14   9   9    1395     393  -3
  14   8   8    1395     393   1
 -14   9   8    2932     572   1
 -13   9   8    2638    1211   1
 -12   9   8     861     261   1
  11  -9   6    2965     514  -2
 -11   9   8    2965     514   1
 -10   9   8   10088    1204   1
  -9   9   8    6721     962   1
  -8   9   8    1843    1500   1
  -7   9   8    7070    1445   1
  -6   9   8    9550    1851   1
   5  -9   7   41335    1193  -2
  -5   9   8   41335    1193   1
   4   8   9   55140    1756  -3
  -4   9   8   55140    1756   1
   3   8   9   60380    5481  -3
  -3   9   8   60380    5481   1
  -2   9   8    1728     620   1
  -1   9   8   24215    3671   1
   0  -9   8   86217    3545  -2
   0   9   8   86217    3545   1
   1   9   8   30259    2231   1
   2   9   8    2264     406   1
   3   9   8   43997    2191   1
   4   9   8   13713     924   1
  -5  -9   9   33407    1336  -2
   5   9   8   33407    1336   1
   6   9   8    7067     903   1
   7   9   8     293     201   1
   8   9   8     859     269   1
   9   9   8    8807     789   1
 -10   9  10    1078     244  -3
  10   9   8    1078     244   1
 -11  -9  10    8216     790  -2
 -11   9  10    8216     790  -3
  11   9   8    8216     790   1
 -12   9  10    3545    1168  -3
  12   9   8    3545    1168   1
  13   9   8    4401     613   1
 -13  10   8    3019     764   1
 -12  10   8    1844     396   1
  11 -10   6    2141     530  -2
 -11  10   8    2141     530   1
 -10  10   8    1359     557   1
  -9  10   8    5606    1083   1
   8   8  10     763     191  -3
  -8  10   8     763     191   1
   7   8  10    6332     981  -3
  -7  10   8    6332     981   1
   6   8  10   15841    3735  -3
  -6  10   8   15841    3735   1
   5 -10   7    4462     679  -2
  -5  10   8    4462     679   1
  -4  10   8   24018    1326   1
  -3  10   8   18636     875   1
  -2  10   8   16659    1407   1
  -1  10   8   56701    1599   1
   0 -10   8   15597    1603  -2
   0  10   8   15597    1603   1
   2  10   8   16060    3060   1
   3  10   8    4997    1133   1
   4  10   8   57292    1541   1
  -5 -10   9   30756    1535  -2
   5  10   8   30756    1535   1
  -6   9  11    2859     256  -3
   6  10   8    2859     256   1
  -7   9  11   38242    4058  -3
   7  10   8   38242    4058   1
  -8   9  11    8117     917  -3
   8  10   8    8117     917   1
   9  10   8    8046     831   1
  10  10   8    1361     272   1
 -11 -10  10    9291     864  -2
  11  10   8    9291     864   1
  12  10   8     591     178   1
  13  10   8     938     339   1
 -13  11   8    1003     393   1
 -12  11   8    7595    1363   1
  11 -11   6    1904     501  -2
  11   8  11    1904     501  -3
 -11  11   8    1904     501   1
  10   8  11   14386    1506  -3
 -10  11   8   14386    1506   1
  -9  11   8     819     494   1
  -8  11   8    2050     845   1
  -7  11   8     854    1638   1
  -6  11   8    5225    6343   1
   5 -11   7    2283     592  -2
  -5  11   8    2283     592   1
  -4  11   8   51769    2872   1
  -3  11   8    1625     225   1
  -2  11   8    4042     529   1
  -1  11   8     254      72   1
   0 -11   8      76      71  -2
   0  11   8      76      71   1
   1  11   8     185     109   1
   2  11   8     882     724   1
  -3   9  12   20182    2752  -3
   3  11   8   20182    2752   1
  -4   9  12     921     764  -3
   4  11   8     921     764   1
  -5 -11   9   20023    1593  -2
  -5   9  12   20023    1593  -3
   5  11   8   20023    1593   1
   6  11   8    6925    1045   1
   7  11   8    3280     961   1
   8  11   8    1216    1374   1
   9  11   8    1443     296   1
  10  11   8     516     257   1
 -11 -11  10    4643     555  -2
  11  11   8    4643     555   1
  12  11   8    1000     200   1
  13  11   8    2062     448   1
  13   8  12    1207     273  -3
 -13  12   8    1207     273   1
 -12  12   8    8185    1138   1
  11 -12   6    1218     330  -2
 -11  12   8    1218     330   1
 -10  12   8    3877     531   1
  -9  12   8     825     241   1
  -8  12   8   23358    1980   1
  -7  12   8     201     486   1
  -6  12   8   16287    2925   1
   5 -12   7   14642    1343  -2
  -5  12   8   14642    1343   1
  -4  12   8     823    1527   1
  -3  12   8    2768     316   1
  -2  12   8    1055    1130   1
   1   9  13    8288     723  -3
  -1  12   8    8288     723   1
   0 -12   8    6220     699  -2
   0   9  13    6220     699  -3
   0  12   8    6220     699   1
  -1   9  13     823    1856  -3
   1  12   8     823    1856   1
   2  12   8    5863     741   1
   3  12   8    2981     468   1
   4  12   8    7442     833   1
  -5 -12   9   10521    1501  -2
   5  12   8   10521    1501   1
   6  12   8   12268    1353   1
   7  12   8   24725    1857   1
   8  12   8    3651     987   1
   9  12   8    4460     632   1
  10  12   8    1347     709   1
 -11 -12  10     704     363  -2
  11  12   8     704     363   1
  12  12   8    3500     786   1
 -13  10  14     598     154  -3
  13  12   8     598     154   1
 -13  13   8    1027     372   1
 -12  13   8     417     168   1
  11 -13   6    1051     463  -2
 -11  13   8    1051     463   1
 -10  13   8    6070     811   1
  -9  13   8     547     345   1
  -8  13   8    4095    1609   1
  -7  13   8    1108    1113   1
  -6  13   8    4838    8785   1
   5 -13   7    9720    1774  -2
  -5  13   8    9720    1774   1
   4   9  14   10493    1020  -3
  -4  13   8   10493    1020   1
   3   9  14     846     183  -3
  -3  13   8     846     183   1
  -2  13   8   19280    1083   1
  -1  13   8    8035    2834   1
   0 -13   8   11466     864  -2
   0  13   8   11466     864   1
   1  13   8    8623     728   1
   2  13   8   11170    3546   1
   3  13   8     652     149   1
   4  13   8    4683    1033   1
  -5 -13   9    5405     980  -2
   5  13   8    5405     980   1
   6  13   8   10672    1398   1
   7  13   8   31282    2077   1
   8  13   8    1649     398   1
   9  13   8    9258     863   1
 -10  10  15    2765    1009  -3
  10  13   8    2765    1009   1
 -11 -13  10    1219     293  -2
 -11  10  15    1219     293  -3
  11  13   8    1219     293   1
 -12  10  15    1120     269  -3
  12  13   8    1120     269   1
 -12  14   8    2156     455   1
  11 -14   6    4764     819  -2
 -11  14   8    4764     819   1
 -10  14   8    2248     444   1
  -9  14   8    6247     806   1
   8   9  15    1290     984  -3
  -8  14   8    1290     984   1
   7   9  15    8340    1513  -3
  -7  14   8    8340    1513   1
   6   9  15    2421     716  -3
  -6  14   8    2421     716   1
   5 -14   7     440     131  -2
  -5  14   8     440     131   1
  -4  14   8    8316    1565   1
  -3  14   8     354     190   1
  -2  14   8    3068     539   1
  -1  14   8     180      87   1
   0 -14   8    4571     568  -2
   0  14   8    4571     568   1
   1  14   8     491     165   1
   2  14   8    4632     610   1
   3  14   8    9995    1080   1
   4  14   8    9834     999   1
  -5 -14   9   45150    2985  -2
   5  14   8   45150    2985   1
  -6  10  16    3171     701  -3
   6  14   8    3171     701   1
  -7  10  16   16133    1311  -3
   7  14   8   16133    1311   1
  -8  10  16    1369     431  -3
   8  14   8    1369     431   1
   9  14   8    6893     956   1
  10  14   8     465     172   1
 -11 -14  10     816     202  -2
  11  14   8     816     202   1
  12  14   8    1052     383   1
 -12  15   8     723     442   1
  11 -15   6    1742     399  -2
  11   9  16    1742     399  -3
 -11  15   8    1742     399   1
  10   9  16     621     229  -3
 -10  15   8     621     229   1
  -9  15   8    8193    2568   1
  -8  15   8     983     540   1
  -7  15   8     584     243   1
  -6  15   8   19417    1305   1
   5 -15   7    9668    1174  -2
  -5  15   8    9668    1174   1
  -4  15   8    4377    1551   1
  -3  15   8     496     708   1
  -2  15   8    1057     411   1
  -1  15   8    1059     712   1
   0 -15   8    1409     156  -2
   0  15   8    1409     156   1
   1  15   8    3944     558   1
   2  15   8     485     163   1
  -3  10  17    3535    2994  -3
   3  15   8    3535    2994   1
  -4  10  17   41922    3958  -3
   4  15   8   41922    3958   1
  -5 -15   9    9938    1415  -2
  -5  10  17    9938    1415  -3
   5  15   8    9938    1415   1
   6  15   8   15300    1410   1
   7  15   8    2089     403   1
   8  15   8    1840     728   1
   9  15   8    1691     337   1
  10  15   8     723     544   1
 -11 -15  10    1558     600  -2
  11  15   8    1558     600   1
  12  15   8     696     250   1
 -12  16   8     463     543   1
  11 -16   6     374     164  -2
 -11  16   8     374     164   1
 -10  16   8    4607     764   1
  -9  16   8    3372     535   1
  -8  16   8    2685     548   1
  -7  16   8    2963    1312   1
  -6  16   8     897     318   1
   5 -16   7   16926     988  -2
  -5  16   8   16926     988   1
  -4  16   8    4513     668   1
  -3  16   8   20921    5180   1
  -2  16   8    1022     254   1
   1  10  18    1539     595  -3
  -1  16   8    1539     595   1
   0 -16   8     299     204  -2
   0  10  18     299     204  -3
   0  16   8     299     204   1
  -1  10  18    1746     418  -3
   1  16   8    1746     418   1
   2  16   8     254      97   1
   3  16   8     778     278   1
   4  16   8    1680     879   1
  -5 -16   9    2118     315  -2
   5  16   8    2118     315   1
   6  16   8     918     214   1
   7  16   8    7811    1030   1
   8  16   8    1226     527   1
   9  16   8    3396     524   1
  10  16   8    3144     653   1
 -11 -16  10     244     335  -2
  11  16   8     244     335   1
  11 -17   6    2216     400  -2
 -11  17   8    2216     400   1
 -10  17   8     593     240   1
  -9  17   8    4229     597   1
  -8  17   8     815     309   1
  -7  17   8     805     416   1
  -6  17   8    1212     459   1
   5 -17   7    8189    1584  -2
  -5  17   8    8189    1584   1
   4  10  19     428     563  -3
  -4  17   8     428     563   1
   3  10  19     476     175  -3
  -3  17   8     476     175   1
  -2  17   8    8087    1061   1
  -1  17   8    9217    5460   1
   0 -17   8    9515    1168  -2
   0  17   8    9515    1168   1
   1  17   8   22079    1563   1
   2  17   8    7150    2329   1
   3  17   8    2600     947   1
   4  17   8    6297    1234   1
  -5 -17   9    6690     710  -2
   5  17   8    6690     710   1
   6  17   8     553     221   1
   7  17   8   11240    1427   1
   8  17   8     745     714   1
   9  17   8    2217     511   1
 -10  11  20     539     343  -3
  10  17   8     539     343   1
 -11 -17  10    2020     585  -2
 -11  11  20    2020     585  -3
  11  17   8    2020     585   1
  11 -18   6    1139     704  -2
 -11  18   8    1139     704   1
 -10  18   8    1242     300   1
  -9  18   8    1355    1331   1
   8  10  20    1617     616  -3
  -8  18   8    1617     616   1
   7  10  20    1465     772  -3
  -7  18   8    1465     772   1
   6  10  20    3770     552  -3
  -6  18   8    3770     552   1
   5 -18   7    5392     984  -2
  -5  18   8    5392     984   1
  -4  18   8     523     175   1
  -3  18   8   15590    3470   1
  -2  18   8   10979    3071   1
  -1  18   8    9612     949   1
   0 -18   8   15536     918  -2
   0  18   8   15536     918   1
   1  18   8    8293    1205   1
   2  18   8   21265    1273   1
   3  18   8    4565     928   1
   4  18   8    1163     257   1
  -5 -18   9    3140     702  -2
   5  18   8    3140     702   1
  -6  11  21    3585    1161  -3
   6  18   8    3585    1161   1
  -7  11  21    3231    1890  -3
   7  18   8    3231    1890   1
  -8  11  21     668     316  -3
   8  18   8     668     316   1
   9  18   8    1311     360   1
  10  18   8     901     174   1
 -11 -18  10    1220     618  -2
  11  18   8    1220     618   1
  10  10  21    1344     447  -3
 -10  19   8    1344     447   1
   9  10  21    2263     776  -3
  -9  19   8    2263     776   1
  -8  19   8     706     556   1
  -7  19   8     615     673   1
  -6  19   8    1916     437   1
   5 -19   7     210     233  -2
  -5  19   8     210     233   1
  -4  19   8    2612     610   1
  -3  19   8    1906     735   1
  -2  19   8     511     382   1
  -1  19   8    8968     816   1
   0 -19   8    8723     896  -2
   0  19   8    8723     896   1
   1  19   8    9910    1460   1
   2  19   8    1129     243   1
  -3  11  22    1738     670  -3
   3  19   8    1738     670   1
  -4  11  22    1527     542  -3
   4  19   8    1527     542   1
  -5 -19   9     695     390  -2
  -5  11  22     695     390  -3
   5  19   8     695     390   1
   6  19   8     731     258   1
   7  19   8    4345     914   1
   8  19   8    1042     274   1
   9  19   8     816     386   1
  10  19   8    1064     259   1
 -10  20   8    1566     484   1
  -9  20   8    1009     692   1
  -8  20   8    6039    1945   1
  -7  20   8    1023     628   1
  -6  20   8    1355     469   1
   5 -20   7    5774     804  -2
  -5  20   8    5774     804   1
  -4  20   8    2756    1400   1
  -3  20   8     684     165   1
  -2  20   8    3088    1549   1
  -1  20   8    1317     593   1
   0 -20   8    3190     858  -2
   0  11  23    3190     858  -3
   0  20   8    3190     858   1
  -1  11  23    3723     491  -3
   1  20   8    3723     491   1
   2  20   8    7902     968   1
   3  20   8   13437    2331   1
   4  20   8    1443     303   1
  -5 -20   9    1518     933  -2
   5  20   8    1518     933   1
   6  20   8   11774    1757   1
   7  20   8    5705     984   1
   8  20   8    1751     398   1
   9  20   8    1133     337   1
  10  20   8    1242     487   1
  -9  21   8    1664    2221   1
  -8  21   8    2260    1599   1
  -7  21   8    1804     906   1
  -6  21   8   14458    2873   1
   5 -21   7    2788    2017  -2
  -5  21   8    2788    2017   1
   4  11  24     264     405  -3
  -4  21   8     264     405   1
   3  11  24    2503     594  -3
  -3  21   8    2503     594   1
  -2  21   8     198     601   1
  -1  21   8    5010     756   1
   0 -21   8    4643     613  -2
   0  21   8    4643     613   1
   1  21   8    5944     831   1
   2  21   8     655     360   1
   3  21   8    1001     306   1
   4  21   8    2150     533   1
  -5 -21   9    1127     417  -2
   5  21   8    1127     417   1
   6  21   8    3390    1274   1
   7  21   8     920     571   1
   8  21   8    2815     773   1
   9  21   8    1427     595   1
  -9  22   8    1462    2957   1
   8  11  25     751     275  -3
  -8  22   8     751     275   1
   7  11  25    1256     378  -3
  -7  22   8    1256     378   1
   6  11  25    1726     472  -3
  -6  22   8    1726     472   1
   5 -22   7    5839    1139  -2
  -5  22   8    5839    1139   1
  -4  22   8    1232     378   1
  -3  22   8    2452     579   1
  -2  22   8    3768     875   1
  -1  22   8     661     276   1
   0 -22   8    2804     493  -2
   0  22   8    2804     493   1
   1  22   8     508     544   1
   2  22   8    2374     806   1
   3  22   8    1292     689   1
   4  22   8    4209     708   1
  -5 -22   9     807     279  -2
   5  22   8     807     279   1
   6  22   8    6460     889   1
  -7  12  26     422     344  -3
   7  22   8     422     344   1
  -8  12  26     613     433  -3
   8  22   8     613     433   1
  -8  23   8     909    1879   1
  -7  23   8    2193    1022   1
  -6  23   8     889     777   1
   5 -23   7    1151     522  -2
  -5  23   8    1151     522   1
  -4  23   8     727     390   1
  -3  23   8    3073     830   1
  -2  23   8    2198     589   1
  -1  23   8    2102     505   1
   0 -23   8     954     296  -2
   0  23   8     954     296   1
   1  23   8    1158     455   1
   2  23   8    2190     492   1
  -3  12  27     656     333  -3
   3  23   8     656     333   1
  -4  12  27     803     274  -3
   4  23   8     803     274   1
  -5 -23   9    1312     657  -2
  -5  12  27    1312     657  -3
   5  23   8    1312     657   1
   6  23   8    1468    1516   1
   7  23   8    1886     551   1
   8  23   8    2311     648   1
  -7  24   8     765     375   1
  -6  24   8    4074    1908   1
   5 -24   7    1024     642  -2
  -5  24   8    1024     642   1
  -4  24   8    2659     702   1
  -3  24   8    1619    1506   1
  -2  24   8    1322     556   1
  -1  24   8    3238     757   1
   0 -24   8    4793    1546  -2
   0  12  28    4793    1546  -3
   0  24   8    4793    1546   1
  -1  12  28    3556     947  -3
   1  24   8    3556     947   1
   2  24   8    1126     197   1
   3  24   8     955     210   1
   4  24   8     185     254   1
  -5 -24   9    4495    1045  -2
   5  24   8    4495    1045   1
   6  24   8    1019     813   1
   7  24   8     752     301   1
  -6  25   8     588     564   1
   5 -25   7     328     345  -2
  -5  25   8     328     345   1
   4  12  29    3456    1840  -3
  -4  25   8    3456    1840   1
   3  12  29    1697    1457  -3
  -3  25   8    1697    1457   1
  -2  25   8    4444     837   1
  -1  25   8    6099    1786   1
   0 -25   8    1032     218  -2
   0  25   8    1032     218   1
   1  25   8    5417     877   1
   2  25   8     626     273   1
   3  25   8    1284     749   1
   4  25   8     650     242   1
  -5 -25   9    1210     373  -2
   5  25   8    1210     373   1
   6  25   8    1138     650   1
   5 -26   7     316     234  -2
  -5  26   8     316     234   1
  -4  26   8    1593    1121   1
  -3  26   8    1163     481   1
  -2  26   8     414     921   1
  -1  26   8     533     263   1
   0 -26   8     372     282  -2
   0  26   8     372     282   1
   1  26   8     489     214   1
   2  26   8     637     365   1
   3  26   8     129     235   1
   4  26   8    1239     381   1
  -3  27   8     680     641   1
  -2  27   8     265     439   1
  -1  27   8    1791     492   1
   0 -27   8    1125     344  -2
   0  27   8    1125     344   1
   1  27   8     527     306   1
   2  27   8     698     215   1
  -3  13  32    1237     367  -3
   3  27   8    1237     367   1
  14   6  -2    6162     683  -3
 -14   1   9    6162     683   1
  13   6  -2    2242     645  -3
 -13   1   9    2242     645   1
 -12   1   9    1697     348   1
  11  -1   7    3618     453  -2
 -11   1   9    3618     453   1
 -10   1   9    3826     604   1
  -9   1   9    4634    1112   1
  -8   1   9    6163    1188   1
  -7   1   9    4096    1021   1
  -6   1   9   19073    2050   1
   5  -1   8   31430    1377  -2
  -5   1   9   31430    1377   1
  -4   1   9  134926    4780   1
  -3   1   9    7968     299   1
  -2   1   9     726     299   1
   1   7  -1   26806    1210  -3
  -1   1   9   26806    1210   1
   0  -1   9  135723    3079  -2
   0   7  -1  135723    3079  -3
   0   1   9  135723    3079   1
  -1   7  -1   26550     820  -3
   1   1   9   26550     820   1
   2   1   9   66067    1320   1
   3   1   9    5395     858   1
   4   1   9   56796    1668   1
  -5  -1  10    3615     322  -2
   5   1   9    3615     322   1
   6   1   9    3693     612   1
   7   1   9   11136    1297   1
   8   1   9    8780    1081   1
   9   1   9    8906    1133   1
  10   1   9     969     211   1
 -11  -1  11    1088     246  -2
  11   1   9    1088     246   1
  12   1   9    6251     670   1
 -13   8   0    1219     372  -3
  13   1   9    1219     372   1
 -14   8   0     658     198  -3
  14   1   9     658     198   1
 -14   2   9     992     274   1
 -13   2   9    2917     684   1
 -12   2   9    4300     912   1
  11  -2   7    4814     621  -2
 -11   2   9    4814     621   1
 -10   2   9    4454     711   1
  -9   2   9    1916     447   1
  -8   2   9     898     339   1
  -7   2   9    2283     517   1
  -6   2   9  128391    2641   1
   5  -2   8   27364    1292  -2
   5   7   0   27364    1292  -3
  -5   2   9   27364    1292   1
   4   7   0    2291     164  -3
  -4   2   9    2291     164   1
   3   7   0    1178     108  -3
  -3   2   9    1178     108   1
  -2   2   9  164915    6667   1
  -1   2   9   14597     882   1
   0  -2   9  139878    2009  -2
   0   2   9  139878    2009   1
   1   2   9   15288     517   1
   2   2   9   81349    3018   1
   3   2   9   50589    6757   1
   4   2   9   26968    1079   1
  -5  -2  10    8155     747  -2
   5   2   9    8155     747   1
   6   2   9   65061    1800   1
   7   2   9   19465    1336   1
   8   2   9    1393     661   1
   9   2   9    8110    1093   1
 -10   8   1    8552     872  -3
  10   2   9    8552     872   1
 -11  -2  11    6236     773  -2
 -11   8   1    6236     773  -3
  11   2   9    6236     773   1
  12   2   9    1498     394   1
  13   2   9    1022     257   1
  14   2   9    2181     393   1
 -14   3   9    3434     854   1
 -13   3   9    1020     515   1
 -12   3   9    3867     889   1
  11  -3   7    6954     758  -2
 -11   3   9    6954     758   1
 -10   3   9   11966    1043   1
  -9   3   9    5564    1053   1
   8   7   1    1738     447  -3
  -8   3   9    1738     447   1
   7   7   1     761     127  -3
  -7   3   9     761     127   1
   6   7   1    3465     613  -3
  -6   3   9    3465     613   1
   5  -3   8   36155    1605  -2
  -5   3   9   36155    1605   1
  -4   3   9    2291     188   1
  -3   3   9    1342      95   1
  -2   3   9     340     154   1
  -1   3   9    8114    1014   1
   0  -3   9   62375    1232  -2
   0   3   9   62375    1232   1
   1   3   9    9314     413   1
   2   3   9     233      81   1
   3   3   9     734     113   1
   4   3   9   53257    1554   1
  -5  -3  10    8310     816  -2
   5   3   9    8310     816   1
  -6   8   2   29764    1639  -3
   6   3   9   29764    1639   1
  -7   8   2   28102    4300  -3
   7   3   9   28102    4300   1
  -8   8   2     978     164  -3
   8   3   9     978     164   1
   9   3   9    2634     481   1
  10   3   9    6254     729   1
 -11  -3  11     773     189  -2
  11   3   9     773     189   1
  12   3   9    8862    1170   1
  13   3   9     945     350   1
  14   3   9    1582     360   1
 -14   4   9    1738     726   1
 -13   4   9    1023     242   1
  12   7   2    5118    1107  -3
 -12   4   9    5118    1107   1
  11  -4   7    4725     634  -2
  11   7   2    4725     634  -3
 -11   4   9    4725     634   1
  10   7   2   14677    1166  -3
 -10   4   9   14677    1166   1
  -9   4   9   31686    1974   1
  -8   4   9    6245     701   1
  -7   4   9     579     652   1
  -6   4   9   97855    2558   1
   5  -4   8   13549     678  -2
  -5   4   9   13549     678   1
  -4   4   9    6585    1726   1
  -3   4   9   57249    1502   1
  -2   4   9   18032    1111   1
  -1   4   9    4396     210   1
   0  -4   9   65723    1530  -2
   0   4   9   65723    1530   1
   1   4   9    4342     277   1
   2   4   9    9113    1730   1
  -3   8   3    8531     733  -3
   3   4   9    8531     733   1
  -4   8   3   23547    1101  -3
   4   4   9   23547    1101   1
  -5  -4  10    6894     653  -2
   5   4   9    6894     653   1
   6   4   9   28896    1749   1
   7   4   9   34517    1526   1
   8   4   9    1623     323   1
   9   4   9    3486     585   1
  10   4   9   10317    1199   1
 -11  -4  11    4885     528  -2
  11   4   9    4885     528   1
  12   4   9     441     195   1
  13   4   9    1462     449   1
  14   4   9    1595     401   1
  14   7   3     808     207  -3
 -14   5   9     808     207   1
  13   7   3    1082     781  -3
 -13   5   9    1082     781   1
 -12   5   9    1989     862   1
  11  -5   7    1056     195  -2
 -11   5   9    1056     195   1
 -10   5   9    1219     539   1
  -9   5   9    1033     491   1
  -8   5   9   12282    1052   1
  -7   5   9   22800    1446   1
  -6   5   9   38965    1467   1
   5  -5   8   11483     494  -2
  -5   5   9   11483     494   1
  -4   5   9  149208    4173   1
  -3   5   9    5291     473   1
  -2   5   9    1287     136   1
   1   8   4   19036    1055  -3
  -1   5   9   19036    1055   1
   0  -5   9    1171      61  -2
   0   8   4    1171      61  -3
   0   5   9    1171      61   1
  -1   8   4   18035    1185  -3
   1   5   9   18035    1185   1
   2   5   9   23209     802   1
   3   5   9    3568     398   1
   4   5   9   86819    3294   1
  -5  -5  10   15431     870  -2
   5   5   9   15431     870   1
   6   5   9   30976    1633   1
   7   5   9    8134    1255   1
   8   5   9   19560    1626   1
   9   5   9    1883     332   1
  10   5   9    1298     255   1
 -11  -5  11    3775     514  -2
  11   5   9    3775     514   1
  12   5   9    1493     821   1
 -13   9   5     510     222  -3
  13   5   9     510     222   1
 -14   9   5    1187     249  -3
  14   5   9    1187     249   1
 -14   6   9    1160     288   1
 -13   6   9    1455     377   1
 -12   6   9     818     277   1
  11  -6   7    7648     903  -2
 -11   6   9    7648     903   1
 -10   6   9    3911     501   1
  -9   6   9    3203    3709   1
  -8   6   9     287     248   1
  -7   6   9   28986    1433   1
  -6   6   9    9679     764   1
   5  -6   8   40056    1711  -2
   5   8   5   40056    1711  -3
  -5   6   9   40056    1711   1
   4   8   5   91877    2036  -3
  -4   6   9   91877    2036   1
   3   8   5    4066    1761  -3
  -3   6   9    4066    1761   1
  -2   6   9   17303     921   1
  -1   6   9   46103    1316   1
   0  -6   9   67624    2376  -2
   0   6   9   67624    2376   1
   1   6   9   42371    1174   1
   2   6   9  145187    3415   1
   3   6   9   27211    1634   1
   4   6   9   25080    1069   1
  -5  -6  10   13361     738  -2
   5   6   9   13361     738   1
   6   6   9   10602    1646   1
   7   6   9    1022     260   1
   8   6   9    5046     920   1
   9   6   9    7813    1103   1
 -10   9   6   24449    1143  -3
  10   6   9   24449    1143   1
 -11  -6  11    8487     778  -2
 -11   9   6    8487     778  -3
  11   6   9    8487     778   1
  12   6   9     989     232   1
  13   6   9    1128     396   1
  14   6   9    1249     240   1
 -14   7   9    1133     377   1
 -13   7   9    2215     549   1
 -12   7   9     824     345   1
  11  -7   7    6606    1761  -2
 -11   7   9    6606    1761   1
 -10   7   9   14269    1121   1
  -9   7   9    7075     935   1
   8   8   6    1887     443  -3
  -8   7   9    1887     443   1
   7   8   6    5705     800  -3
  -7   7   9    5705     800   1
   6   8   6   72148    2296  -3
  -6   7   9   72148    2296   1
   5  -7   8   13731     811  -2
  -5   7   9   13731     811   1
  -4   7   9   20097    1046   1
  -3   7   9   46852    4516   1
  -2   7   9    2146     172   1
  -1   7   9   13834    1059   1
   0  -7   9    1389     252  -2
   0   7   9    1389     252   1
   1   7   9     620    1772   1
   2   7   9   31305    1549   1
   3   7   9     554     421   1
   4   7   9    3333     323   1
  -5  -7  10    9463     839  -2
   5   7   9    9463     839   1
  -6   9   7    5223     667  -3
   6   7   9    5223     667   1
  -7   9   7     958     506  -3
   7   7   9     958     506   1
  -8   9   7    1416     304  -3
   8   7   9    1416     304   1
   9   7   9    4895     748   1
  10   7   9   16572     976   1
 -11  -7  11    8038     994  -2
  11   7   9    8038     994   1
  12   7   9    1143     222   1
  13   7   9    7064     736   1
  14   7   9    1147     239   1
 -14   8   9    1430     338   1
 -13   8   9     872     250   1
  12   8   7    2151     498  -3
 -12   8   9    2151     498   1
  11  -8   7   10336    1139  -2
  11   8   7   10336    1139  -3
 -11   8   9   10336    1139   1
  10   8   7    3140     490  -3
 -10   8   9    3140     490   1
  -9   8   9   10325    1906   1
  -8   8   9     164     149   1
  -7   8   9    3738     514   1
  -6   8   9   27867    2128   1
   5  -8   8   43715    1848  -2
  -5   8   9   43715    1848   1
  -4   8   9   79056    2730   1
  -3   8   9    2546     401   1
  -2   8   9   33905    1861   1
  -1   8   9   25390    1454   1
   0  -8   9  119245    5776  -2
   0   8   9  119245    5776   1
   1   8   9   27886    2001   1
   2   8   9   56238    4709   1
  -3   9   8   35633    1353  -3
   3   8   9   35633    1353   1
  -4   9   8    6063     658  -3
   4   8   9    6063     658   1
  -5  -8  10   33700    1332  -2
   5   8   9   33700    1332   1
   6   8   9   20730    1601   1
   7   8   9     170     197   1
   8   8   9     510     178   1
   9   8   9    1379     406   1
  10   8   9   10207    1040   1
 -11  -8  11    3436     495  -2
  11   8   9    3436     495   1
  12   8   9    2621     991   1
  13   8   9    1076     190   1
  14   8   8     888     357  -3
 -14   9   9     888     357   1
  13   8   8     713     278  -3
 -13   9   9     713     278   1
 -12   9   9     957     257   1
  11  -9   7    1495     502  -2
 -11   9   9    1495     502   1
 -10   9   9    1428     243   1
  -9   9   9    2742     604   1
  -8   9   9    4429    1449   1
  -7   9   9    2084     426   1
  -6   9   9    6525    1029   1
   5  -9   8   40613    2978  -2
  -5   9   9   40613    2978   1
  -4   9   9    3034    3661   1
  -3   9   9   49456    3317   1
  -2   9   9   13830    1280   1
   1   9   9   30410    1656  -3
  -1   9   9   30410    1656   1
   0  -9   9     653     196  -2
   0   9   9     653     196  -3
   0   9   9     653     196   1
  -1   9   9   33842    1245  -3
   1   9   9   33842    1245   1
   2   9   9   41481    1558   1
   3   9   9    1169     190   1
   4   9   9   31868    3379   1
  -5  -9  10   38734    1479  -2
   5   9   9   38734    1479   1
   6   9   9    6887     817   1
   7   9   9    6419    1097   1
   8   9   9   10374    1134   1
   9   9   9    6570     708   1
  10   9   9    3523     381   1
 -11  -9  11     109     160  -2
  11   9   9     109     160   1
  12   9   9    1014     248   1
 -13  10  10    4005     525  -3
  13   9   9    4005     525   1
 -13  10   9     827     277   1
 -12  10   9    4031     776   1
  11 -10   7    3406     631  -2
 -11  10   9    3406     631   1
 -10  10   9    1741     506   1
  -9  10   9    2602     749   1
  -8  10   9     797     208   1
  -7  10   9   41308    2293   1
  -6  10   9    1705     815   1
   5 -10   8   32509    1452  -2
  -5  10   9   32509    1452   1
   4   9  10   60706    2449  -3
  -4  10   9   60706    2449   1
   3   9  10    5352     838  -3
  -3  10   9    5352     838   1
  -2  10   9     204     121   1
  -1  10   9    5799    2790   1
   0 -10   9   26438    1484  -2
   0  10   9   26438    1484   1
   1  10   9    8869     632   1
   2  10   9   29181    1641   1
   3  10   9   19329    1401   1
   4  10   9   38493    3013   1
  -5 -10  10   31469    1652  -2
   5  10   9   31469    1652   1
   6  10   9    8121    1023   1
   7  10   9    1581    1900   1
   8  10   9    1291     282   1
   9  10   9    2220     418   1
 -10  10  11    4270     673  -3
  10  10   9    4270     673   1
 -11 -10  11     937     427  -2
 -11  10  11     937     427  -3
  11  10   9     937     427   1
 -12  10  11    1569     452  -3
  12  10   9    1569     452   1
  13  10   9    3348     558   1
 -13  11   9    2305     663   1
 -12  11   9    2392     868   1
  11 -11   7    2234     518  -2
 -11  11   9    2234     518   1
 -10  11   9    1129     639   1
  -9  11   9     578     249   1
   8   9  11    1166     362  -3
  -8  11   9    1166     362   1
   7   9  11    1320     478  -3
  -7  11   9    1320     478   1
   6   9  11    6327     902  -3
  -6  11   9    6327     902   1
   5 -11   8   19526    1644  -2
  -5  11   9   19526    1644   1
  -4  11   9    2709     435   1
  -3  11   9   19150    2824   1
  -2  11   9   10562    4019   1
  -1  11   9    1399    1409   1
   0 -11   9   76105    2760  -2
   0  11   9   76105    2760   1
   1  11   9    8074     603   1
   2  11   9   15485     959   1
   3  11   9   18012    1373   1
   4  11   9   22312    1401   1
  -5 -11  10    9050     912  -2
   5  11   9    9050     912   1
  -6  10  12     669     389  -3
   6  11   9     669     389   1
  -7  10  12    9509    1111  -3
   7  11   9    9509    1111   1
  -8  10  12    3849     584  -3
   8  11   9    3849     584   1
   9  11   9    2454     363   1
  10  11   9    4933     803   1
 -11 -11  11    1051     243  -2
  11  11   9    1051     243   1
  12  11   9    1082     386   1
  13  11   9     807     198   1
 -13  12   9    1176     394   1
 -12  12   9    1014     372   1
  11 -12   7     181     320  -2
  11   9  12     181     320  -3
 -11  12   9     181     320   1
  10   9  12    9372    1128  -3
 -10  12   9    9372    1128   1
  -9  12   9    2174     506   1
  -8  12   9    5203     972   1
  -7  12   9   22404    2588   1
  -6  12   9   10485    1217   1
   5 -12   8    9937    1171  -2
  -5  12   9    9937    1171   1
  -4  12   9    1452    2021   1
  -3  12   9    3781     588   1
  -2  12   9    6348    2352   1
  -1  12   9   21800    1103   1
   0 -12   9    9311    6448  -2
   0  12   9    9311    6448   1
   1  12   9     443    1800   1
   2  12   9   13281     953   1
  -3  10  13    7307    1279  -3
   3  12   9    7307    1279   1
  -4  10  13     566     192  -3
   4  12   9     566     192   1
  -5 -12  10   12287    1337  -2
   5  12   9   12287    1337   1
   6  12   9   12393    1538   1
   7  12   9    2039    1567   1
   8  12   9   37500    4144   1
   9  12   9    1585     294   1
  10  12   9    2265     658   1
 -11 -12  11    5240     962  -2
  11  12   9    5240     962   1
  12  12   9    1176     285   1
  13  12   9    1358     208   1
  13   9  13     633     310  -3
 -13  13   9     633     310   1
 -12  13   9    1006     843   1
  11 -13   7    5386     959  -2
 -11  13   9    5386     959   1
 -10  13   9     644     342   1
  -9  13   9     642     517   1
  -8  13   9     303     387   1
  -7  13   9   26735    3369   1
  -6  13   9   11104    1430   1
   5 -13   8    5204     679  -2
  -5  13   9    5204     679   1
  -4  13   9    4295     525   1
  -3  13   9     778     180   1
  -2  13   9    4896     580   1
   1  10  14     129     133  -3
  -1  13   9     129     133   1
   0 -13   9    7555     846  -2
   0  10  14    7555     846  -3
   0  13   9    7555     846   1
  -1  10  14     149     111  -3
   1  13   9     149     111   1
   2  13   9    1803     683   1
   3  13   9    7583    1474   1
   4  13   9    3942    1074   1
  -5 -13  10   18911    1593  -2
   5  13   9   18911    1593   1
   6  13   9   19053    1496   1
   7  13   9   13476    3783   1
   8  13   9     996     273   1
   9  13   9    2453     389   1
  10  13   9    2888     496   1
 -11 -13  11    5605     541  -2
  11  13   9    5605     541   1
  12  13   9     903     197   1
 -12  14   9     957     314   1
  11 -14   7    3008     652  -2
 -11  14   9    3008     652   1
 -10  14   9    3156     483   1
  -9  14   9    1559     391   1
  -8  14   9    5861     811   1
  -7  14   9   11845    3588   1
  -6  14   9    4000     803   1
   5 -14   8   49159    3904  -2
  -5  14   9   49159    3904   1
   4  10  15    7925    1021  -3
  -4  14   9    7925    1021   1
   3  10  15    3460    1056  -3
  -3  14   9    3460    1056   1
  -2  14   9    2305     483   1
  -1  14   9     271      81   1
   0 -14   9    4573     552  -2
   0  14   9    4573     552   1
   1  14   9     119     215   1
   2  14   9    4894     642   1
   3  14   9    6424     926   1
   4  14   9   18617    1324   1
  -5 -14  10    5330    1094  -2
   5  14   9    5330    1094   1
   6  14   9    5784     953   1
   7  14   9    8495    1230   1
   8  14   9   41508    2296   1
   9  14   9     716     192   1
 -10  11  16   14146    2079  -3
  10  14   9   14146    2079   1
 -11 -14  11    4889     582  -2
 -11  11  16    4889     582  -3
  11  14   9    4889     582   1
 -12  11  16     593     211  -3
  12  14   9     593     211   1
 -12  15   9     723     234   1
  11 -15   7     774     425  -2
 -11  15   9     774     425   1
 -10  15   9    1783     406   1
  -9  15   9    2017    1310   1
   8  10  16    3474     560  -3
  -8  15   9    3474     560   1
   7  10  16    1019     636  -3
  -7  15   9    1019     636   1
   6  10  16   16051    1050  -3
  -6  15   9   16051    1050   1
   5 -15   8    8630     871  -2
  -5  15   9    8630     871   1
  -4  15   9   44563    2307   1
  -3  15   9   41534    2289   1
  -2  15   9    4948    1014   1
  -1  15   9    1910     262   1
   0 -15   9    2301     235  -2
   0  15   9    2301     235   1
   1  15   9    1162     399   1
   2  15   9    2720    1081   1
   3  15   9    4921     876   1
   4  15   9   22464    2048   1
  -5 -15  10   21241    2634  -2
   5  15   9   21241    2634   1
  -6  11  17    1260     369  -3
   6  15   9    1260     369   1
  -7  11  17   27056    2041  -3
   7  15   9   27056    2041   1
  -8  11  17    2711     994  -3
   8  15   9    2711     994   1
   9  15   9    2974     748   1
  10  15   9    1615     412   1
 -11 -15  11    1391     371  -2
  11  15   9    1391     371   1
  12  15   9    1221     742   1
 -12  16   9     513     215   1
  11 -16   7    1007     390  -2
  11  10  17    1007     390  -3
 -11  16   9    1007     390   1
  10  10  17    1290     373  -3
 -10  16   9    1290     373   1
  -9  16   9    9196     726   1
  -8  16   9    1986     800   1
  -7  16   9    5443    1222   1
  -6  16   9     905     284   1
   5 -16   8    1571     291  -2
  -5  16   9    1571     291   1
  -4  16   9     442     249   1
  -3  16   9    1544     336   1
  -2  16   9   22754    1208   1
  -1  16   9     672     235   1
   0 -16   9    7982     965  -2
   0  16   9    7982     965   1
   1  16   9     501     124   1
   2  16   9    2852    1073   1
  -3  11  18    6149    1306  -3
   3  16   9    6149    1306   1
  -4  11  18   35471    2147  -3
   4  16   9   35471    2147   1
  -5 -16  10    4828     867  -2
   5  16   9    4828     867   1
   6  16   9    1106     468   1
   7  16   9      -9     171   1
   8  16   9     471     439   1
   9  16   9     545     236   1
  10  16   9    2428     639   1
 -11 -16  11    2922     911  -2
  11  16   9    2922     911   1
  11 -17   7     974     433  -2
 -11  17   9     974     433   1
 -10  17   9    1510     426   1
  -9  17   9     573     217   1
  -8  17   9    1730     387   1
  -7  17   9    1327    1940   1
  -6  17   9     261     215   1
   5 -17   8    7619    1094  -2
  -5  17   9    7619    1094   1
  -4  17   9    6800     898   1
  -3  17   9    3935     633   1
  -2  17   9     611     292   1
   1  11  19    5851     911  -3
  -1  17   9    5851     911   1
   0 -17   9   18923    2671  -2
   0  11  19   18923    2671  -3
   0  17   9   18923    2671   1
  -1  11  19    6701     976  -3
   1  17   9    6701     976   1
   2  17   9    2526     510   1
   3  17   9    2800     878   1
   4  17   9    2277     349   1
  -5 -17  10    6989     815  -2
   5  17   9    6989     815   1
   6  17   9    3724    1295   1
   7  17   9     220     145   1
   8  17   9     948     615   1
   9  17   9    4024     818   1
  10  17   9    3705     595   1
 -11 -17  11    1142     507  -2
  11  17   9    1142     507   1
  11 -18   7    1762     382  -2
 -11  18   9    1762     382   1
 -10  18   9    1644     370   1
  -9  18   9    1557     376   1
  -8  18   9    1000     787   1
  -7  18   9    9219    1520   1
  -6  18   9    4358     681   1
   5 -18   8    3515     586  -2
  -5  18   9    3515     586   1
   4  11  20    1111     247  -3
  -4  18   9    1111     247   1
   3  11  20    1816     281  -3
  -3  18   9    1816     281   1
  -2  18   9   20158    3368   1
  -1  18   9     610     625   1
   0 -18   9   22632    2222  -2
   0  18   9   22632    2222   1
   1  18   9    2088     432   1
   2  18   9   16278    6962   1
   3  18   9    2464    1789   1
   4  18   9    7883    1128   1
  -5 -18  10    8943    1160  -2
   5  18   9    8943    1160   1
   6  18   9    1584     340   1
   7  18   9     407     204   1
   8  18   9    1155    1455   1
   9  18   9    1140     997   1
 -10  12  21     615     205  -3
  10  18   9     615     205   1
 -10  19   9     912     473   1
  -9  19   9    1606    1185   1
   8  11  21     576     190  -3
  -8  19   9     576     190   1
   7  11  21    5263    4655  -3
  -7  19   9    5263    4655   1
   6  11  21    1528     366  -3
  -6  19   9    1528     366   1
   5 -19   8    1248     349  -2
  -5  19   9    1248     349   1
  -4  19   9    2405     587   1
  -3  19   9   17530    1765   1
  -2  19   9     699     231   1
  -1  19   9     704     265   1
   0 -19   9     353     144  -2
   0  19   9     353     144   1
   1  19   9     880     198   1
   2  19   9     556     320   1
   3  19   9    1381     585   1
   4  19   9     784     234   1
  -5 -19  10    5184     646  -2
   5  19   9    5184     646   1
  -6  12  22    1482     337  -3
   6  19   9    1482     337   1
  -7  12  22    1306     495  -3
   7  19   9    1306     495   1
  -8  12  22     666     648  -3
   8  19   9     666     648   1
   9  19   9    1789     605   1
  10  19   9    3561     996   1
  10  11  22    3725    1911  -3
 -10  20   9    3725    1911   1
   9  11  22    2024     580  -3
  -9  20   9    2024     580   1
  -8  20   9    1159     540   1
  -7  20   9    3366    1315   1
  -6  20   9   12240    1422   1
   5 -20   8    2460    1231  -2
  -5  20   9    2460    1231   1
  -4  20   9    1952     538   1
  -3  20   9    1270    6443   1
  -2  20   9    1657     704   1
  -1  20   9   12794    1467   1
   0 -20   9   25594    1454  -2
   0  20   9   25594    1454   1
   1  20   9    8596    1608   1
   2  20   9     454     367   1
  -3  12  23   13429    1883  -3
   3  20   9   13429    1883   1
  -4  12  23   24211    2650  -3
   4  20   9   24211    2650   1
  -5 -20  10   18155    1607  -2
  -5  12  23   18155    1607  -3
   5  20   9   18155    1607   1
   6  20   9     638     726   1
   7  20   9    1664     585   1
   8  20   9    1870     693   1
   9  20   9    2690     714   1
  -9  21   9    3968    2052   1
  -8  21   9    2511     612   1
  -7  21   9    1913    1057   1
  -6  21   9    4533    2359   1
   5 -21   8    1729    1159  -2
  -5  21   9    1729    1159   1
  -4  21   9     477     342   1
  -3  21   9     686     486   1
  -2  21   9     358     285   1
  -1  21   9    1407     590   1
   0 -21   9    1776     385  -2
   0  12  24    1776     385  -3
   0  21   9    1776     385   1
  -1  12  24    1115     461  -3
   1  21   9    1115     461   1
   2  21   9    1803     563   1
   3  21   9    3858     927   1
   4  21   9    5235    1836   1
  -5 -21  10      25     559  -2
   5  21   9      25     559   1
   6  21   9    4355    1144   1
   7  21   9    1966     742   1
   8  21   9    1266     440   1
   9  21   9    2144     731   1
  -8  22   9    2038     769   1
  -7  22   9    1223    1144   1
  -6  22   9    7293    1736   1
   5 -22   8     821     300  -2
  -5  22   9     821     300   1
   4  12  25    4308    1093  -3
  -4  22   9    4308    1093   1
   3  12  25     300     390  -3
  -3  22   9     300     390   1
  -2  22   9     649     214   1
  -1  22   9     955     266   1
   0 -22   9     595     271  -2
   0  22   9     595     271   1
   1  22   9     837     307   1
   2  22   9     989     366   1
   3  22   9    1431     365   1
   4  22   9    1195     367   1
  -5 -22  10   10071    2121  -2
   5  22   9   10071    2121   1
   6  22   9    1179    1028   1
   7  22   9    1517     711   1
   8  22   9     475     637   1
   8  12  26     691     764  -3
  -8  23   9     691     764   1
   7  12  26    1406     490  -3
  -7  23   9    1406     490   1
   6  12  26    2113     715  -3
  -6  23   9    2113     715   1
   5 -23   8    1174     440  -2
  -5  23   9    1174     440   1
  -4  23   9    1287     470   1
  -3  23   9     719    1223   1
  -2  23   9     554     562   1
  -1  23   9    4075    1235   1
   0 -23   9    1573    1194  -2
   0  23   9    1573    1194   1
   1  23   9    3591     697   1
   2  23   9     915     312   1
   3  23   9     778     268   1
   4  23   9    2236     552   1
  -5 -23  10    1309     357  -2
   5  23   9    1309     357   1
   6  23   9     493     309   1
  -7  13  27     370     282  -3
   7  23   9     370     282   1
  -7  24   9    5884    2592   1
  -6  24   9     943     347   1
   5 -24   8    4744    1543  -2
  -5  24   9    4744    1543   1
  -4  24   9     526     556   1
  -3  24   9     872     564   1
  -2  24   9    1319     491   1
  -1  24   9    3796    1046   1
   0 -24   9     455     231  -2
   0  24   9     455     231   1
   1  24   9    5357     992   1
   2  24   9    1431     414   1
  -3  13  28     997     393  -3
   3  24   9     997     393   1
  -4  13  28    1506     790  -3
   4  24   9    1506     790   1
  -5 -24  10    3942    1055  -2
  -5  13  28    3942    1055  -3
   5  24   9    3942    1055   1
   6  24   9    4652    1237   1
   7  24   9    1050    2405   1
  -6  25   9     409     959   1
   5 -25   8     812     458  -2
  -5  25   9     812     458   1
  -4  25   9    1057     499   1
  -3  25   9    1044     353   1
  -2  25   9     782     430   1
  -1  25   9    4474    1222   1
   0 -25   9     893     269  -2
   0  13  29     893     269  -3
   0  25   9     893     269   1
  -1  13  29    5472    1134  -3
   1  25   9    5472    1134   1
   2  25   9    1886     409   1
   3  25   9    1204     296   1
   4  25   9    1041     305   1
  -5 -25  10     596     320  -2
   5  25   9     596     320   1
   4  13  30     114     314  -3
  -4  26   9     114     314   1
   3  13  30     681     643  -3
  -3  26   9     681     643   1
  -2  26   9    1423     530   1
  -1  26   9    1944     795   1
   0 -26   9    5730    1037  -2
   0  26   9    5730    1037   1
   1  26   9     766     174   1
   2  26   9     742     262   1
   3  26   9     700     281   1
   4  26   9     861     195   1
  -2  27   9    1331     302   1
  -1  27   9    3976     832   1
   0 -27   9     101     247  -2
   0  27   9     101     247   1
   1  27   9    2449    1541   1
   2  27   9     868     259   1
 -14   0  10     774     376   1
 -13   0  10     397     223   1
 -12   0  10   10905    2118   1
  11   0   8    2580     612  -2
 -11   0  10    2580     612   1
 -10   0  10    8116    1429   1
  -9   0  10   13262    2491   1
   8   7  -3   51367    4545  -3
  -8   0  10   51367    4545   1
   7   7  -3   49989    2475  -3
  -7   0  10   49989    2475   1
   6   7  -3    9823    1278  -3
  -6   0  10    9823    1278   1
  -5   0  10     782     326   1
  -4   0  10    7413     740   1
  -3   0  10   47448    2236   1
  -2   0  10    1613     311   1
  -1   0  10  213045    3117   1
   0   0  10  211607    4468  -2
   0   0  10  211607    4468   1
   1   0  10  219115    4335   1
   2   0  10   11344     714   1
   3   0  10   28478    1545   1
   4   0  10   61213    2816   1
   5   0  10    3998     528   1
  -6   8  -2    1029     207  -3
   6   0  10    1029     207   1
  -7   8  -2    7865    1339  -3
   7   0  10    7865    1339   1
  -8   8  -2    4779     879  -3
   8   0  10    4779     879   1
   9   0  10   12915    1410   1
  10   0  10    5533    1086   1
 -11   0  12    5609     774  -2
  11   0  10    5609     774   1
  12   0  10    6076     938   1
  13   0  10    7877    1478   1
  14   0  10    1352     464   1
 -14   1  10    2284     746   1
 -13   1  10    3191     533   1
  12   7  -2    4615     576  -3
 -12   1  10    4615     576   1
  11  -1   8   12774    1599  -2
  11   7  -2   12774    1599  -3
 -11   1  10   12774    1599   1
  10   7  -2    6632     701  -3
 -10   1  10    6632     701   1
  -9   1  10   12212    1532   1
  -8   1  10   10302    6853   1
  -7   1  10    8840    1719   1
  -6   1  10    3810     415   1
   5  -1   9    3750     405  -2
  -5   1  10    3750     405   1
  -4   1  10   55783    3054   1
  -3   1  10    3613     679   1
  -2   1  10    7853    3597   1
  -1   1  10   49772    3731   1
   0  -1  10   26400     737  -2
   0   1  10   26400     737   1
   1   1  10   47835     684   1
  -2   8  -1   18308     838  -3
   2   1  10   18308     838   1
  -3   8  -1   17269    3679  -3
   3   1  10   17269    3679   1
  -4   8  -1    6148     534  -3
   4   1  10    6148     534   1
  -5  -1  11   19809    1111  -2
   5   1  10   19809    1111   1
   6   1  10   45763    1394   1
   7   1  10    1374     574   1
   8   1  10   10719    2481   1
   9   1  10    5519     822   1
  10   1  10    1319     259   1
 -11  -1  12    7477     782  -2
  11   1  10    7477     782   1
  12   1  10    1754     338   1
  13   1  10    4022    1329   1
  14   1  10    1134     453   1
  14   7  -1    4650     703  -3
 -14   2  10    4650     703   1
  13   7  -1    4247     768  -3
 -13   2  10    4247     768   1
 -12   2  10    1063     232   1
  11  -2   8    2886     734  -2
 -11   2  10    2886     734   1
 -10   2  10    1127     334   1
  -9   2  10    1404     523   1
  -8   2  10     718     156   1
  -7   2  10   20157    1154   1
  -6   2  10   71381    1916   1
   5  -2   9    9163     962  -2
  -5   2  10    9163     962   1
  -4   2  10   28850    1353   1
  -3   2  10   61678    5575   1
  -2   2  10   38232    3343   1
   1   8   0   29193    1224  -3
  -1   2  10   29193    1224   1
   0  -2  10  316791    4403  -2
   0   8   0  316791    4403  -3
   0   2  10  316791    4403   1
  -1   8   0   27176     760  -3
   1   2  10   27176     760   1
   2   2  10   38233    2986   1
   3   2  10    2884    1135   1
   4   2  10   41625    1412   1
  -5  -2  11   13078     699  -2
   5   2  10   13078     699   1
   6   2  10   84182    2206   1
   7   2  10   20193    1427   1
   8   2  10    5903    1658   1
   9   2  10    7490     921   1
  10   2  10    3690     473   1
 -11  -2  12    3168     633  -2
  11   2  10    3168     633   1
  12   2  10    2023     451   1
 -13   9   1    2101     395  -3
  13   2  10    2101     395   1
 -14   9   1    3886     688  -3
  14   2  10    3886     688   1
 -14   3  10    1000     280   1
 -13   3  10    1018     234   1
 -12   3  10    2077     406   1
  11  -3   8    1782     331  -2
 -11   3  10    1782     331   1
 -10   3  10    2141     328   1
  -9   3  10    4164     726   1
  -8   3  10   13904    4146   1
  -7   3  10   32424    1464   1
  -6   3  10   30810    1443   1
   5  -3   9    7013     677  -2
   5   8   1    7013     677  -3
  -5   3  10    7013     677   1
   4   8   1   54554    1626  -3
  -4   3  10   54554    1626   1
   3   8   1     591     164  -3
  -3   3  10     591     164   1
  -2   3  10    2224     275   1
  -1   3  10  136060    1946   1
   0  -3  10   67363    1335  -2
   0   3  10   67363    1335   1
   1   3  10  135173    1699   1
   2   3  10   46585    1073   1
   3   3  10   70748    5617   1
   4   3  10   56602    1688   1
  -5  -3  11   16891    1088  -2
   5   3  10   16891    1088   1
   6   3  10   19923    1439   1
   7   3  10   32423    2085   1
   8   3  10    8760    1099   1
   9   3  10   10316    1139   1
 -10   9   2    3289     420  -3
  10   3  10    3289     420   1
 -11  -3  12     913     297  -2
 -11   9   2     913     297  -3
  11   3  10     913     297   1
  12   3  10     948     233   1
  13   3  10    1214     475   1
  14   3  10    3266     356   1
 -14   4  10    1009     286   1
 -13   4  10    3009     831   1
 -12   4  10     824     273   1
  11  -4   8    5268     609  -2
 -11   4  10    5268     609   1
 -10   4  10     851     192   1
  -9   4  10    2770    3234   1
   8   8   2     615     159  -3
  -8   4  10     615     159   1
   7   8   2   12404    7308  -3
  -7   4  10   12404    7308   1
   6   8   2   29436    1511  -3
  -6   4  10   29436    1511   1
   5  -4   9    6307     673  -2
  -5   4  10    6307     673   1
  -4   4  10   20850    2297   1
  -3   4  10    4654     487   1
  -2   4  10   21213     996   1
  -1   4  10   53739    1124   1
   0  -4  10    1917     121  -2
   0   4  10    1917     121   1
   1   4  10   54545    1235   1
   2   4  10   38355    2111   1
   3   4  10   56275    3495   1
   4   4  10    5023     474   1
  -5  -4  11   13214    1074  -2
   5   4  10   13214    1074   1
  -6   9   3   24018    1518  -3
   6   4  10   24018    1518   1
  -7   9   3    1880     295  -3
   7   4  10    1880     295   1
  -8   9   3    1465     423  -3
   8   4  10    1465     423   1
   9   4  10    1022     348   1
  10   4  10     834     175   1
 -11  -4  12    5910     704  -2
  11   4  10    5910     704   1
  12   4  10    1915     348   1
  13   4  10    1299    3372   1
  14   4  10     793     160   1
 -14   5  10     843     232   1
 -13   5  10    1030     582   1
  12   8   3    4851    1142  -3
 -12   5  10    4851    1142   1
  11  -5   8   10738     868  -2
  11   8   3   10738     868  -3
 -11   5  10   10738     868   1
  10   8   3     948     180  -3
 -10   5  10     948     180   1
  -9   5  10    8135    2779   1
  -8   5  10    3659    2431   1
  -7   5  10    9071     699   1
  -6   5  10   30400    1403   1
   5  -5   9   14823     754  -2
  -5   5  10   14823     754   1
  -4   5  10   89035    3574   1
  -3   5  10    3676     445   1
  -2   5  10     977     877   1
  -1   5  10   61941    1680   1
   0  -5  10   20270     717  -2
   0   5  10   20270     717   1
   1   5  10   56692    1673   1
   2   5  10   11117     530   1
  -3   9   4   23395    1028  -3
   3   5  10   23395    1028   1
  -4   9   4   17983     929  -3
   4   5  10   17983     929   1
  -5  -5  11    8907     710  -2
   5   5  10    8907     710   1
   6   5  10    1063     163   1
   7   5  10    1682     343   1
   8   5  10    5814     941   1
   9   5  10   10166    1114   1
  10   5  10    1711     336   1
 -11  -5  12    2113     399  -2
  11   5  10    2113     399   1
  12   5  10     773     299   1
  13   5  10     726     226   1
  14   5  10    1085     320   1
  14   8   4    2365     431  -3
 -14   6  10    2365     431   1
  13   8   4     654     783  -3
 -13   6  10     654     783   1
 -12   6  10    1100     345   1
  11  -6   8    8876     925  -2
 -11   6  10    8876     925   1
 -10   6  10   23041    1282   1
  -9   6  10    7721     910   1
  -8   6  10   13704    3655   1
  -7   6  10     363     187   1
  -6   6  10    8335     808   1
   5  -6   9   13351     777  -2
  -5   6  10   13351     777   1
  -4   6  10   27699    1353   1
  -3   6  10   14383    1037   1
  -2   6  10    6208     422   1
   1   9   5   63785    1952  -3
  -1   6  10   63785    1952   1
   0  -6  10   32889    1203  -2
   0   9   5   32889    1203  -3
   0   6  10   32889    1203   1
  -1   9   5   63682    1742  -3
   1   6  10   63682    1742   1
   2   6  10     905     222   1
   3   6  10   29067    1136   1
   4   6  10   86117    2266   1
  -5  -6  11    7825     627  -2
   5   6  10    7825     627   1
   6   6  10   91938    3499   1
   7   6  10    4965     816   1
   8   6  10    4010     672   1
   9   6  10    1843     330   1
  10   6  10    5699     688   1
 -11  -6  12     728     278  -2
  11   6  10     728     278   1
  12   6  10    9195     884   1
 -13  10   6     670     159  -3
  13   6  10     670     159   1
 -14  10   6    2831     493  -3
  14   6  10    2831     493   1
 -14   7  10     644     272   1
 -13   7  10    2293     597   1
 -12   7  10    1201     327   1
  11  -7   8     675     233  -2
 -11   7  10     675     233   1
 -10   7  10   17002    1654   1
  -9   7  10    9215     978   1
  -8   7  10     562     234   1
  -7   7  10    1664     673   1
  -6   7  10    6614     965   1
   5  -7   9    9067     668  -2
   5   9   6    9067     668  -3
  -5   7  10    9067     668   1
   4   9   6    2645     422  -3
  -4   7  10    2645     422   1
   3   9   6   20632    1045  -3
  -3   7  10   20632    1045   1
  -2   7  10    1056     510   1
  -1   7  10   16457    1233   1
   0  -7  10     683     256  -2
   0   7  10     683     256   1
   1   7  10   15020     846   1
   2   7  10   48916    1923   1
   3   7  10   22980    1530   1
   4   7  10    3880     332   1
  -5  -7  11   70687    2049  -2
   5   7  10   70687    2049   1
   6   7  10    2883     564   1
   7   7  10    6518     829   1
   8   7  10     793     184   1
   9   7  10    9164    1157   1
 -10  10   7    4164     457  -3
  10   7  10    4164     457   1
 -11  -7  12    2336     445  -2
 -11  10   7    2336     445  -3
  11   7  10    2336     445   1
  12   7  10    3086     541   1
  13   7  10    2503     423   1
 -14   8  10    1145     285   1
 -13   8  10    2846     982   1
 -12   8  10    1446     394   1
  11  -8   8    4215     688  -2
 -11   8  10    4215     688   1
 -10   8  10     464     170   1
  -9   8  10    2553     570   1
   8   9   7     320     176  -3
  -8   8  10     320     176   1
   7   9   7    2387     322  -3
  -7   8  10    2387     322   1
   6   9   7   21757    1655  -3
  -6   8  10   21757    1655   1
   5  -8   9   33786    1545  -2
  -5   8  10   33786    1545   1
  -4   8  10    5030     689   1
  -3   8  10   14274    8744   1
  -2   8  10    4241     296   1
  -1   8  10   53923    3823   1
   0  -8  10   30248    1170  -2
   0   8  10   30248    1170   1
   1   8  10   57146    2196   1
   2   8  10     443      67   1
   3   8  10   20880    3892   1
   4   8  10    1541     200   1
  -5  -8  11   40527    1393  -2
   5   8  10   40527    1393   1
  -6  10   8   15566     999  -3
   6   8  10   15566     999   1
  -7  10   8   12067    1258  -3
   7   8  10   12067    1258   1
  -8  10   8   18176    1671  -3
   8   8  10   18176    1671   1
   9   8  10    1164     204   1
  10   8  10   13151    1113   1
 -11  -8  12    3920     544  -2
  11   8  10    3920     544   1
  12   8  10    1122     266   1
  13   8  10     925     305   1
 -13   9  10    1483     514   1
  12   9   8    4710     658  -3
 -12   9  10    4710     658   1
  11  -9   8    8643    1106  -2
  11   9   8    8643    1106  -3
 -11   9  10    8643    1106   1
  10   9   8    1182     288  -3
 -10   9  10    1182     288   1
  -9   9  10    9729     901   1
  -8   9  10    1800    1712   1
  -7   9  10    1694     982   1
  -6   9  10    7533    1068   1
   5  -9   9   38038    1744  -2
  -5   9  10   38038    1744   1
  -4   9  10   39637    1223   1
  -3   9  10    1268     347   1
  -2   9  10   21032    3659   1
  -1   9  10   13779    1048   1
   0  -9  10   14270     839  -2
   0   9  10   14270     839   1
   1   9  10   11851    1118   1
   2   9  10   14688    1499   1
  -3  10   9   12573    3225  -3
   3   9  10   12573    3225   1
  -4  10   9   12778    1011  -3
   4   9  10   12778    1011   1
  -5  -9  11    6630     755  -2
   5   9  10    6630     755   1
   6   9  10    4907     609   1
   7   9  10    6216    1073   1
   8   9  10    7993    1100   1
   9   9  10    3598     517   1
  10   9  10    4312     582   1
 -11  -9  12    1320     388  -2
  11   9  10    1320     388   1
  12   9  10    1966     476   1
  13   9  10    2683     427   1
  13   9   9    1059     320  -3
 -13  10  10    1059     320   1
 -12  10  10    1301     605   1
  11 -10   8    9107     997  -2
 -11  10  10    9107     997   1
 -10  10  10    1740     482   1
  -9  10  10    9055    1286   1
  -8  10  10    1403    1149   1
  -7  10  10    9790    1334   1
  -6  10  10    7945    1144   1
   5 -10   9   32590    1504  -2
  -5  10  10   32590    1504   1
  -4  10  10   40443    1504   1
  -3  10  10   15157    4354   1
  -2  10  10    3898     347   1
   1  10  10   15585    1540  -3
  -1  10  10   15585    1540   1
   0 -10  10   92659    4761  -2
   0  10  10   92659    4761  -3
   0  10  10   92659    4761   1
  -1  10  10   14048     815  -3
   1  10  10   14048     815   1
   2  10  10    2911     299   1
   3  10  10     865     650   1
   4  10  10    4108     658   1
  -5 -10  11    9255     981  -2
   5  10  10    9255     981   1
   6  10  10    3916     589   1
   7  10  10    3103     527   1
   8  10  10    1292     436   1
   9  10  10   13517    1426   1
  10  10  10    3506     425   1
 -11 -10  12    3546     519  -2
  11  10  10    3546     519   1
  12  10  10    2773    1015   1
 -13  11  11    1247     421  -3
  13  10  10    1247     421   1
 -13  11  10     744     253   1
 -12  11  10    2161     473   1
  11 -11   8    4305     630  -2
 -11  11  10    4305     630   1
 -10  11  10     609     261   1
  -9  11  10     448     241   1
  -8  11  10    6197    1252   1
  -7  11  10   12847    1481   1
  -6  11  10     858     423   1
   5 -11   9    9940    1028  -2
  -5  11  10    9940    1028   1
   4  10  11   22555    1461  -3
  -4  11  10   22555    1461   1
   3  10  11     879     347  -3
  -3  11  10     879     347   1
  -2  11  10   30640    1362   1
  -1  11  10    8569    1045   1
   0 -11  10   25847    1991  -2
   0  11  10   25847    1991   1
   1  11  10    2430    2266   1
   2  11  10    2048     475   1
   3  11  10    6069    1738   1
   4  11  10   33326    2218   1
  -5 -11  11   36571    1734  -2
   5  11  10   36571    1734   1
   6  11  10   13599    1508   1
   7  11  10     420     545   1
   8  11  10    1464     307   1
   9  11  10    2198     362   1
 -10  11  12    5116     618  -3
  10  11  10    5116     618   1
 -11 -11  12    2336     434  -2
 -11  11  12    2336     434  -3
  11  11  10    2336     434   1
 -12  11  12    1420     373  -3
  12  11  10    1420     373   1
  13  11  10    3742     467   1
 -13  12  10     807     277   1
 -12  12  10    2736    1292   1
  11 -12   8     926     417  -2
 -11  12  10     926     417   1
 -10  12  10    1264     305   1
  -9  12  10    5135     744   1
   8  10  12    6083    1070  -3
  -8  12  10    6083    1070   1
   7  10  12    5262     886  -3
  -7  12  10    5262     886   1
   6  10  12   11298    1360  -3
  -6  12  10   11298    1360   1
   5 -12   9   11707    1368  -2
  -5  12  10   11707    1368   1
  -4  12  10     897     186   1
  -3  12  10   10503     968   1
  -2  12  10    7725    3303   1
  -1  12  10   14020    2284   1
   0 -12  10     747     167  -2
   0  12  10     747     167   1
   1  12  10   13629    1491   1
   2  12  10   15393     982   1
   3  12  10     520     593   1
   4  12  10   13757    3843   1
  -5 -12  11   13757    1192  -2
   5  12  10   13757    1192   1
  -6  11  13   19842    2180  -3
   6  12  10   19842    2180   1
  -7  11  13    9611    5281  -3
   7  12  10    9611    5281   1
  -8  11  13     787     440  -3
   8  12  10     787     440   1
   9  12  10    8918     741   1
  10  12  10    7523     903   1
 -11 -12  12    1076     174  -2
  11  12  10    1076     174   1
  12  12  10     505     345   1
 -13  13  10     983     408   1
 -12  13  10     458     229   1
  11 -13   8     981     347  -2
  11  10  13     981     347  -3
 -11  13  10     981     347   1
  10  10  13    3324     563  -3
 -10  13  10    3324     563   1
  -9  13  10    8774     854   1
  -8  13  10    2083     570   1
  -7  13  10   19798    1170   1
  -6  13  10   16366    1760   1
   5 -13   9   17449    2006  -2
  -5  13  10   17449    2006   1
  -4  13  10    5377     755   1
  -3  13  10    7066     788   1
  -2  13  10    1056    2791   1
  -1  13  10    5200     954   1
   0 -13  10    8515    1368  -2
   0  13  10    8515    1368   1
   1  13  10    4070    1041   1
   2  13  10   11440     468   1
  -3  11  14   13036    2834  -3
   3  13  10   13036    2834   1
  -4  11  14   22469    1692  -3
   4  13  10   22469    1692   1
  -5 -13  11    6242     955  -2
   5  13  10    6242     955   1
   6  13  10    2721     547   1
   7  13  10    9018    1511   1
   8  13  10   12399    1767   1
   9  13  10    4019     544   1
  10  13  10    1338     257   1
 -11 -13  12    1257     679  -2
  11  13  10    1257     679   1
  12  13  10     744     290   1
 -12  14  10    1199     391   1
  11 -14   8    1525     377  -2
 -11  14  10    1525     377   1
 -10  14  10     985     224   1
  -9  14  10    7998    1183   1
  -8  14  10    1783     765   1
  -7  14  10    2432    3360   1
  -6  14  10    4031     852   1
   5 -14   9    6541    1621  -2
  -5  14  10    6541    1621   1
  -4  14  10   17556    2350   1
  -3  14  10     795     370   1
  -2  14  10   35425    6316   1
   1  11  15   13657    4342  -3
  -1  14  10   13657    4342   1
   0 -14  10   43086    3489  -2
   0  11  15   43086    3489  -3
   0  14  10   43086    3489   1
  -1  11  15   19862    1204  -3
   1  14  10   19862    1204   1
   2  14  10   40628    4250   1
   3  14  10    5493     861   1
   4  14  10    3148     885   1
  -5 -14  11    5052     865  -2
   5  14  10    5052     865   1
   6  14  10   13229    1349   1
   7  14  10     774     159   1
   8  14  10    1218     563   1
   9  14  10    1002     207   1
  10  14  10    1342     325   1
 -11 -14  12     995     229  -2
  11  14  10     995     229   1
  12  14  10    2518     485   1
 -12  15  10    1387     336   1
  11 -15   8    1918     508  -2
 -11  15  10    1918     508   1
 -10  15  10     667     180   1
  -9  15  10    1112     246   1
  -8  15  10    1839     386   1
  -7  15  10   20463    4875   1
  -6  15  10    1364     355   1
   5 -15   9   21779    2906  -2
  -5  15  10   21779    2906   1
   4  11  16   16525    3264  -3
  -4  15  10   16525    3264   1
   3  11  16     486    1221  -3
  -3  15  10     486    1221   1
  -2  15  10    8365     883   1
  -1  15  10    7015     780   1
   0 -15  10   11273    1127  -2
   0  15  10   11273    1127   1
   1  15  10    2915    1022   1
   2  15  10    1428     663   1
   3  15  10    9868    1068   1
   4  15  10    5475    1283   1
  -5 -15  11    3382     703  -2
   5  15  10    3382     703   1
   6  15  10     961     538   1
   7  15  10   10327    3012   1
   8  15  10    2925     836   1
   9  15  10    5470     720   1
 -10  12  17    4558     809  -3
  10  15  10    4558     809   1
 -11 -15  12    1052     462  -2
 -11  12  17    1052     462  -3
  11  15  10    1052     462   1
 -12  12  17     502     145  -3
  12  15  10     502     145   1
 -12  16  10     453     185   1
  11 -16   8     973     297  -2
 -11  16  10     973     297   1
 -10  16  10    4428     798   1
  -9  16  10    3155     666   1
   8  11  17    3215     556  -3
  -8  16  10    3215     556   1
   7  11  17     154     330  -3
  -7  16  10     154     330   1
   6  11  17    2235     551  -3
  -6  16  10    2235     551   1
   5 -16   9    4854     907  -2
  -5  16  10    4854     907   1
  -4  16  10    6863   14869   1
  -3  16  10    4270     681   1
  -2  16  10    3276    1587   1
  -1  16  10   11858     940   1
   0 -16  10    4368     717  -2
   0  16  10    4368     717   1
   1  16  10   12388    1105   1
   2  16  10    8834    1466   1
   3  16  10     465    1908   1
   4  16  10   12440    1465   1
  -5 -16  11    1534     280  -2
   5  16  10    1534     280   1
  -6  12  18    3186     543  -3
   6  16  10    3186     543   1
  -7  12  18    3858     981  -3
   7  16  10    3858     981   1
  -8  12  18     711     389  -3
   8  16  10     711     389   1
   9  16  10     568     306   1
  10  16  10    1248     294   1
 -11 -16  12     866     248  -2
  11  16  10     866     248   1
  11 -17   8    4341     674  -2
  11  11  18    4341     674  -3
 -11  17  10    4341     674   1
  10  11  18    1595     529  -3
 -10  17  10    1595     529   1
  -9  17  10    2541     691   1
  -8  17  10    2345     546   1
  -7  17  10    1035     299   1
  -6  17  10    5128    1337   1
   5 -17   9    7609     777  -2
  -5  17  10    7609     777   1
  -4  17  10    1650     973   1
  -3  17  10     693     125   1
  -2  17  10    3855     939   1
  -1  17  10    7507     825   1
   0 -17  10     284     367  -2
   0  17  10     284     367   1
   1  17  10    1243    2334   1
   2  17  10   61562    3790   1
  -3  12  19    5015     882  -3
   3  17  10    5015     882   1
  -4  12  19   11733    2115  -3
   4  17  10   11733    2115   1
  -5 -17  11     916     205  -2
   5  17  10     916     205   1
   6  17  10    2218     486   1
   7  17  10    1008     497   1
   8  17  10    2142     571   1
   9  17  10    3278    1100   1
  10  17  10    2915     825   1
 -11 -17  12    1429     410  -2
  11  17  10    1429     410   1
  11 -18   8     854     415  -2
 -11  18  10     854     415   1
 -10  18  10    1842     426   1
  -9  18  10     761     393   1
  -8  18  10    1668     445   1
  -7  18  10     378     306   1
  -6  18  10    1216     408   1
   5 -18   9    9043    1075  -2
  -5  18  10    9043    1075   1
  -4  18  10   13469    2445   1
  -3  18  10    6632    1413   1
  -2  18  10    3810    1936   1
   1  12  20     828    2792  -3
  -1  18  10     828    2792   1
   0 -18  10   40745    2860  -2
   0  12  20   40745    2860  -3
   0  18  10   40745    2860   1
  -1  12  20    7643     724  -3
   1  18  10    7643     724   1
   2  18  10   12025    1825   1
   3  18  10    1375    2745   1
   4  18  10    4660    1373   1
  -5 -18  11     780     540  -2
   5  18  10     780     540   1
   6  18  10    1458     301   1
   7  18  10     468     194   1
   8  18  10    3031     654   1
   9  18  10    1275     934   1
  10  18  10    1653     815   1
 -10  19  10    1646     458   1
  -9  19  10    1066     308   1
  -8  19  10    1884     507   1
  -7  19  10    2723     944   1
  -6  19  10    1619     416   1
   5 -19   9    5446    1298  -2
  -5  19  10    5446    1298   1
   4  12  21     541     143  -3
  -4  19  10     541     143   1
   3  12  21    1038     334  -3
  -3  19  10    1038     334   1
  -2  19  10    1574    1445   1
  -1  19  10    3038     471   1
   0 -19  10    8405     872  -2
   0  19  10    8405     872   1
   1  19  10    2833     607   1
   2  19  10    4394     831   1
   3  19  10    2810     720   1
   4  19  10    2168    1104   1
  -5 -19  11    6536    1138  -2
   5  19  10    6536    1138   1
   6  19  10     727     306   1
   7  19  10     737     252   1
   8  19  10     879     319   1
   9  19  10     626     294   1
 -10  13  22     863    1143  -3
  10  19  10     863    1143   1
 -10  20  10     802     417   1
  -9  20  10    2931     974   1
   8  12  22     809     366  -3
  -8  20  10     809     366   1
   7  12  22    1475    1199  -3
  -7  20  10    1475    1199   1
   6  12  22     589     420  -3
  -6  20  10     589     420   1
   5 -20   9   13322    2326  -2
  -5  20  10   13322    2326   1
  -4  20  10   24044    3379   1
  -3  20  10    8298    2847   1
  -2  20  10    5647     867   1
  -1  20  10    1207     434   1
   0 -20  10    1132     576  -2
   0  20  10    1132     576   1
   1  20  10    1162     338   1
   2  20  10     960     280   1
   3  20  10    8038    1199   1
   4  20  10    4145     816   1
  -5 -20  11    1053     317  -2
   5  20  10    1053     317   1
  -6  13  23     641     272  -3
   6  20  10     641     272   1
  -7  13  23    2072     750  -3
   7  20  10    2072     750   1
  -8  13  23    3432    1007  -3
   8  20  10    3432    1007   1
   9  20  10    1570     543   1
   9  12  23    1174     513  -3
  -9  21  10    1174     513   1
  -8  21  10    3417    1144   1
  -7  21  10    2923     791   1
  -6  21  10    3893    2004   1
   5 -21   9    1561     468  -2
  -5  21  10    1561     468   1
  -4  21  10    5190    1220   1
  -3  21  10     363    1047   1
  -2  21  10     602     197   1
  -1  21  10     710     383   1
   0 -21  10    1302     545  -2
   0  21  10    1302     545   1
   1  21  10     691     318   1
   2  21  10     357     473   1
  -3  13  24     663     418  -3
   3  21  10     663     418   1
  -4  13  24    1106     496  -3
   4  21  10    1106     496   1
  -5 -21  11    6938     899  -2
   5  21  10    6938     899   1
   6  21  10     644     598   1
   7  21  10    1076     547   1
   8  21  10     747     334   1
   9  21  10    1844     546   1
  -8  22  10    1773     495   1
  -7  22  10    1983     569   1
  -6  22  10     776     335   1
   5 -22   9   10584    1268  -2
  -5  22  10   10584    1268   1
  -4  22  10     546     335   1
  -3  22  10     888     385   1
  -2  22  10     699     680   1
  -1  22  10    5037     865   1
   0 -22  10     525     345  -2
   0  13  25     525     345  -3
   0  22  10     525     345   1
  -1  13  25    5601     876  -3
   1  22  10    5601     876   1
   2  22  10     588     216   1
   3  22  10     877     371   1
   4  22  10    1004     368   1
  -5 -22  11    7888    1550  -2
   5  22  10    7888    1550   1
   6  22  10    2654     950   1
   7  22  10    2348     569   1
   8  22  10     389     503   1
  -8  23  10    1186     914   1
  -7  23  10     961     281   1
  -6  23  10    1872     681   1
   5 -23   9     513     555  -2
  -5  23  10     513     555   1
   4  13  26    2911     783  -3
  -4  23  10    2911     783   1
   3  13  26     575     490  -3
  -3  23  10     575     490   1
  -2  23  10     503     533   1
  -1  23  10    1099     401   1
   0 -23  10    1145     320  -2
   0  23  10    1145     320   1
   1  23  10    1711     358   1
   2  23  10     359     561   1
   3  23  10    1100     661   1
   4  23  10    2292     739   1
  -5 -23  11     819     528  -2
   5  23  10     819     528   1
   6  23  10    2469    1388   1
   7  23  10    3306     994   1
   7  13  27    1872     536  -3
  -7  24  10    1872     536   1
   6  13  27    4280    1293  -3
  -6  24  10    4280    1293   1
   5 -24   9    2642     740  -2
  -5  24  10    2642     740   1
  -4  24  10    1392     443   1
  -3  24  10    1621     890   1
  -2  24  10    4873    1168   1
  -1  24  10    6863    2765   1
   0 -24  10    2487     570  -2
   0  24  10    2487     570   1
   1  24  10    5715     913   1
   2  24  10     791     720   1
   3  24  10     685     364   1
   4  24  10    1205     523   1
  -5 -24  11    1983     664  -2
   5  24  10    1983     664   1
   6  24  10    2121     654   1
  -6  25  10     673     406   1
   5 -25   9     702     431  -2
  -5  25  10     702     431   1
  -4  25  10     680     288   1
  -3  25  10     605     553   1
  -2  25  10     955     587   1
  -1  25  10     554     277   1
   0 -25  10     178     244  -2
   0  25  10     178     244   1
   1  25  10     699     256   1
   2  25  10    1128     370   1
  -3  14  29     738     245  -3
   3  25  10     738     245   1
  -4  14  29     954     436  -3
   4  25  10     954     436   1
  -5 -25  11    1227     354  -2
  -5  14  29    1227     354  -3
   5  25  10    1227     354   1
  -4  26  10     723     502   1
  -3  26  10    2003     545   1
  -2  26  10     231     332   1
  -1  26  10    1019     438   1
   0 -26  10     463     331  -2
   0  14  30     463     331  -3
   0  26  10     463     331   1
  -1  14  30     660     283  -3
   1  26  10     660     283   1
   2  26  10    1161     416   1
   3  26  10     404     219   1
   4  26  10     518     403   1
  -2  27  10    1109     464   1
  -1  27  10    1314     588   1
   0 -27  10     577     321  -2
   0  27  10     577     321   1
   1  27  10    2162     927   1
 -14   1  11     845     283   1
 -13   1  11    2131     460   1
 -12   1  11    3666    1402   1
  11  -1   9     864     444  -2
 -11   1  11     864     444   1
 -10   1  11     630     182   1
  -9   1  11    8776    1156   1
   8   8  -2     739     429  -3
  -8   1  11     739     429   1
   7   8  -2    3369     537  -3
  -7   1  11    3369     537   1
   6   8  -2   49265    1455  -3
  -6   1  11   49265    1455   1
   5  -1  10   21142    1205  -2
  -5   1  11   21142    1205   1
  -4   1  11    6226     472   1
  -3   1  11   31940    1501   1
  -2   1  11    9902     762   1
  -1   1  11   21951     818   1
   0  -1  11   24746     668  -2
   0   1  11   24746     668   1
   1   1  11   21460     591   1
   2   1  11    3221    2354   1
   3   1  11   30158    2399   1
   4   1  11    7966     622   1
  -5  -1  12   24029    1284  -2
   5   1  11   24029    1284   1
  -6   9  -1   10841    1127  -3
   6   1  11   10841    1127   1
  -7   9  -1   17811    1381  -3
   7   1  11   17811    1381   1
  -8   9  -1    1416    1554  -3
   8   1  11    1416    1554   1
   9   1  11    7793    2636   1
  10   1  11    1042     201   1
 -11  -1  13    8602     888  -2
  11   1  11    8602     888   1
  12   1  11    6573     652   1
  13   1  11     968     282   1
  14   1  11    2463     595   1
 -14   2  11    1354     475   1
 -13   2  11     881     220   1
  12   8  -1     730     207  -3
 -12   2  11     730     207   1
  11  -2   9    5281     694  -2
  11   8  -1    5281     694  -3
 -11   2  11    5281     694   1
  10   8  -1    9297     767  -3
 -10   2  11    9297     767   1
  -9   2  11    7180    1001   1
  -8   2  11   26161    1610   1
  -7   2  11   12894    5619   1
  -6   2  11   92080    3420   1
   5  -2  10   15677     830  -2
  -5   2  11   15677     830   1
  -4   2  11   41292     962   1
  -3   2  11    7674     488   1
  -2   2  11   15396    3615   1
  -1   2  11   38166    1513   1
   0  -2  11  129050    2928  -2
   0   2  11  129050    2928   1
   1   2  11   36570     841   1
  -2   9   0   18702    2384  -3
   2   2  11   18702    2384   1
  -3   9   0    1392    2205  -3
   3   2  11    1392    2205   1
  -4   9   0    6915     656  -3
   4   2  11    6915     656   1
  -5  -2  12   11847     982  -2
   5   2  11   11847     982   1
   6   2  11    6123     810   1
   7   2  11    1800     290   1
   8   2  11   16904    1710   1
   9   2  11   71987    3010   1
  10   2  11    6736     655   1
 -11  -2  13    1911     484  -2
  11   2  11    1911     484   1
  12   2  11     942     244   1
  13   2  11    2282     574   1
  14   2  11    1085     316   1
  14   8   0     523     195  -3
 -14   3  11     523     195   1
  13   8   0    1680     331  -3
 -13   3  11    1680     331   1
 -12   3  11   11422    2564   1
  11  -3   9     687     166  -2
 -11   3  11     687     166   1
 -10   3  11    6246     813   1
  -9   3  11    3103     591   1
  -8   3  11    1465     675   1
  -7   3  11     976     301   1
  -6   3  11   19572    1197   1
   5  -3  10   15664     797  -2
  -5   3  11   15664     797   1
  -4   3  11   57229    3192   1
  -3   3  11   77757    8463   1
  -2   3  11   19435    4571   1
   1   9   1   10344     591  -3
  -1   3  11   10344     591   1
   0  -3  11   51816    1286  -2
   0   9   1   51816    1286  -3
   0   3  11   51816    1286   1
  -1   9   1   10869     508  -3
   1   3  11   10869     508   1
   2   3  11   26098    1888   1
   3   3  11   14813    1018   1
   4   3  11   17129     955   1
  -5  -3  12    3784     360  -2
   5   3  11    3784     360   1
   6   3  11   11631    1167   1
   7   3  11   15330    1711   1
   8   3  11    1771     527   1
   9   3  11    2919     585   1
  10   3  11    1741     360   1
 -11  -3  13     486     264  -2
  11   3  11     486     264   1
  12   3  11    1449     353   1
 -13  10   2    1215     247  -3
  13   3  11    1215     247   1
 -14  10   2    2535     451  -3
  14   3  11    2535     451   1
 -14   4  11    1402     641   1
 -13   4  11    1231     275   1
 -12   4  11    1231     392   1
  11  -4   9    5575     620  -2
 -11   4  11    5575     620   1
 -10   4  11   11780    1235   1
  -9   4  11    4179     706   1
  -8   4  11     758     213   1
  -7   4  11    2090     365   1
  -6   4  11   23335    1303   1
   5  -4  10   12005     633  -2
   5   9   2   12005     633  -3
  -5   4  11   12005     633   1
   4   9   2    2710     807  -3
  -4   4  11    2710     807   1
   3   9   2   56309    8445  -3
  -3   4  11   56309    8445   1
  -2   4  11   42315    2950   1
  -1   4  11    8380     610   1
   0  -4  11  118960    1709  -2
   0   4  11  118960    1709   1
   1   4  11    7626     450   1
   2   4  11   30662    4956   1
   3   4  11    4854     825   1
   4   4  11  127836    4621   1
  -5  -4  12   10921     992  -2
   5   4  11   10921     992   1
   6   4  11   23301    1640   1
   7   4  11     939     762   1
   8   4  11   12153    5675   1
   9   4  11    9995     903   1
 -10  10   3   15484    1073  -3
  10   4  11   15484    1073   1
 -11  -4  13     673     310  -2
 -11  10   3     673     310  -3
  11   4  11     673     310   1
  12   4  11     797     173   1
  13   4  11     684     201   1
  14   4  11     699     400   1
 -14   5  11    1083     423   1
 -13   5  11    4567     612   1
 -12   5  11    4948     716   1
  11  -5   9    4308     459  -2
 -11   5  11    4308     459   1
 -10   5  11    1236     265   1
  -9   5  11    2281     468   1
   8   9   3    1029     955  -3
  -8   5  11    1029     955   1
   7   9   3    2099     360  -3
  -7   5  11    2099     360   1
   6   9   3     787     152  -3
  -6   5  11     787     152   1
   5  -5  10    9658     842  -2
  -5   5  11    9658     842   1
  -4   5  11   13940    2551   1
  -3   5  11    2556     172   1
  -2   5  11   23693    2310   1
  -1   5  11  106165    3243   1
   0  -5  11  106461    3015  -2
   0   5  11  106461    3015   1
   1   5  11  102340    4005   1
   2   5  11    1475     490   1
   3   5  11    6178     902   1
   4   5  11   57450    1954   1
  -5  -5  12    2468     515  -2
   5   5  11    2468     515   1
  -6  10   4    3524     509  -3
   6   5  11    3524     509   1
  -7  10   4    3684    1147  -3
   7   5  11    3684    1147   1
  -8  10   4    4592     757  -3
   8   5  11    4592     757   1
   9   5  11    5506     826   1
  10   5  11   17746    1086   1
 -11  -5  13    7518     908  -2
  11   5  11    7518     908   1
  12   5  11     766     207   1
  13   5  11     827     224   1
  14   5  11    1491     381   1
 -14   6  11     812     295   1
 -13   6  11    1785     475   1
  12   9   4     975     267  -3
 -12   6  11     975     267   1
  11  -6   9    7049    1178  -2
  11   9   4    7049    1178  -3
 -11   6  11    7049    1178   1
  10   9   4   25504    1179  -3
 -10   6  11   25504    1179   1
  -9   6  11    7572     919   1
  -8   6  11     363     907   1
  -7   6  11    2175    1611   1
  -6   6  11  110534    5163   1
   5  -6  10    8510     801  -2
  -5   6  11    8510     801   1
  -4   6  11   90772    3136   1
  -3   6  11     755     499   1
  -2   6  11    3480     397   1
  -1   6  11   14735     412   1
   0  -6  11   21412     360  -2
   0   6  11   21412     360   1
   1   6  11   14137     695   1
   2   6  11   22434    1078   1
  -3  10   5    5965     589  -3
   3   6  11    5965     589   1
  -4  10   5   21486    1097  -3
   4   6  11   21486    1097   1
  -5  -6  12   14635     960  -2
   5   6  11   14635     960   1
   6   6  11   15528    1156   1
   7   6  11    8875    3304   1
   8   6  11     876     450   1
   9   6  11     861     206   1
  10   6  11   22936    1390   1
 -11  -6  13    5048     752  -2
  11   6  11    5048     752   1
  12   6  11    1507     365   1
  13   6  11     755     340   1
  14   9   5    1703     529  -3
 -14   7  11    1703     529   1
  13   9   5    3628     865  -3
 -13   7  11    3628     865   1
 -12   7  11     789     217   1
  11  -7   9    8112    1046  -2
 -11   7  11    8112    1046   1
 -10   7  11   21981    1741   1
  -9   7  11    3610     631   1
  -8   7  11     201     382   1
  -7   7  11     858     910   1
  -6   7  11    3144     705   1
   5  -7  10   70379    3343  -2
  -5   7  11   70379    3343   1
  -4   7  11    3129     292   1
  -3   7  11   36186    2927   1
  -2   7  11   62768    2189   1
   1  10   6   89473    2975  -3
  -1   7  11   89473    2975   1
   0  -7  11     486     143  -2
   0  10   6     486     143  -3
   0   7  11     486     143   1
  -1  10   6   81574    2131  -3
   1   7  11   81574    2131   1
   2   7  11    9077    3057   1
   3   7  11   23456    1218   1
   4   7  11    6420    1042   1
  -5  -7  12   13691     925  -2
   5   7  11   13691     925   1
   6   7  11   19383    1516   1
   7   7  11    8070    1359   1
   8   7  11     909     210   1
   9   7  11   10390    1143   1
  10   7  11   16282    1164   1
 -11  -7  13    1868     383  -2
  11   7  11    1868     383   1
  12   7  11     610     419   1
 -13  11   7     805     288  -3
  13   7  11     805     288   1
 -14   8  11    3906     583   1
 -13   8  11    1434     670   1
 -12   8  11    6142    1104   1
  11  -8   9    2639     532  -2
 -11   8  11    2639     532   1
 -10   8  11   12044    1399   1
  -9   8  11     584     336   1
  -8   8  11     310     233   1
  -7   8  11   12003    2261   1
  -6   8  11   15254    1783   1
   5  -8  10   43406    1985  -2
   5  10   7   43406    1985  -3
  -5   8  11   43406    1985   1
   4  10   7    2522     431  -3
  -4   8  11    2522     431   1
   3  10   7   30172    2433  -3
  -3   8  11   30172    2433   1
  -2   8  11   12105     974   1
  -1   8  11   14780     833   1
   0  -8  11   25887    1905  -2
   0   8  11   25887    1905   1
   1   8  11   14326    1258   1
   2   8  11   11035    1809   1
   3   8  11     349     331   1
   4   8  11    1827     586   1
  -5  -8  12    4298     461  -2
   5   8  11    4298     461   1
   6   8  11    5120     606   1
   7   8  11     838     347   1
   8   8  11    3202     563   1
   9   8  11    1775     499   1
 -10  11   8    2870     454  -3
  10   8  11    2870     454   1
 -11  -8  13   11793     911  -2
 -11  11   8   11793     911  -3
  11   8  11   11793     911   1
  12   8  11    1770     537   1
  13   8  11     880     268   1
 -13   9  11    4385     918   1
 -12   9  11    1110     449   1
  11  -9   9     164     249  -2
 -11   9  11     164     249   1
 -10   9  11    4376     678   1
  -9   9  11    7837    1056   1
   8  10   8    1214    1338  -3
  -8   9  11    1214    1338   1
   7  10   8    5007     818  -3
  -7   9  11    5007     818   1
   6  10   8    6078     947  -3
  -6   9  11    6078     947   1
   5  -9  10    6974     891  -2
  -5   9  11    6974     891   1
  -4   9  11   13292    1016   1
  -3   9  11   18511    1190   1
  -2   9  11     756     188   1
  -1   9  11   46244    2081   1
   0  -9  11   39609    2033  -2
   0   9  11   39609    2033   1
   1   9  11   45408    3670   1
   2   9  11   24088    1126   1
   3   9  11     791     467   1
   4   9  11    3483     577   1
  -5  -9  12    1104     191  -2
   5   9  11    1104     191   1
  -6  11   9    6435     836  -3
   6   9  11    6435     836   1
  -7  11   9    4245    3032  -3
   7   9  11    4245    3032   1
  -8  11   9     798     319  -3
   8   9  11     798     319   1
   9   9  11     927     281   1
  10   9  11    8515     929   1
 -11  -9  13     848     421  -2
  11   9  11     848     421   1
  12   9  11    3362    1069   1
  13   9  11     700     224   1
 -13  10  11    1374     328   1
  12  10   9     717     287  -3
 -12  10  11     717     287   1
  11 -10   9    1045     314  -2
  11  10   9    1045     314  -3
 -11  10  11    1045     314   1
  10  10   9    5104     728  -3
 -10  10  11    5104     728   1
  -9  10  11    3162     532   1
  -8  10  11    1053     484   1
  -7  10  11     770    1020   1
  -6  10  11    3838    1416   1
   5 -10  10   11535    1371  -2
  -5  10  11   11535    1371   1
  -4  10  11    2931     580   1
  -3  10  11   24669    1281   1
  -2  10  11   13178     868   1
  -1  10  11    1564     692   1
   0 -10  11    2684     415  -2
   0  10  11    2684     415   1
   1  10  11    2183     475   1
   2  10  11    7943    2605   1
  -3  11  10    6851     756  -3
   3  10  11    6851     756   1
  -4  11  10   20735    1400  -3
   4  10  11   20735    1400   1
  -5 -10  12   40139    1575  -2
   5  10  11   40139    1575   1
   6  10  11    3341     449   1
   7  10  11    3729     645   1
   8  10  11   23347    1499   1
   9  10  11     898     201   1
  10  10  11    1038     292   1
 -11 -10  13    1276     216  -2
  11  10  11    1276     216   1
  12  10  11     711     179   1
  13  10  11    1143     831   1
  13  10  10    3782     632  -3
 -13  11  11    3782     632   1
 -12  11  11    3256     679   1
  11 -11   9     630     192  -2
 -11  11  11     630     192   1
 -10  11  11    5440     816   1
  -9  11  11    1915     532   1
  -8  11  11    1393     695   1
  -7  11  11     669     221   1
  -6  11  11   12813    1386   1
   5 -11  10   36910    1724  -2
  -5  11  11   36910    1724   1
  -4  11  11   35717    5620   1
  -3  11  11    1969    2784   1
  -2  11  11   11624    1431   1
   1  11  11   31632    1873  -3
  -1  11  11   31632    1873   1
   0 -11  11   27994    2902  -2
   0  11  11   27994    2902  -3
   0  11  11   27994    2902   1
  -1  11  11   26410    2538  -3
   1  11  11   26410    2538   1
   2  11  11     964    1471   1
   3  11  11   39057    1615   1
   4  11  11    4744    3260   1
  -5 -11  12    2627     250  -2
   5  11  11    2627     250   1
   6  11  11    5585    1173   1
   7  11  11   10487    2354   1
   8  11  11    4031     550   1
   9  11  11     593     139   1
  10  11  11   10053    1150   1
 -11 -11  13     670     301  -2
  11  11  11     670     301   1
  12  11  11    1714     901   1
 -13  12  12    4183     532  -3
  13  11  11    4183     532   1
 -13  12  11     692     426   1
 -12  12  11    1286     259   1
  11 -12   9    3236     504  -2
 -11  12  11    3236     504   1
 -10  12  11    1541     486   1
  -9  12  11    1416     302   1
  -8  12  11   44270    3143   1
  -7  12  11   12793    1152   1
  -6  12  11   21732    1718   1
   5 -12  10   15243    1730  -2
  -5  12  11   15243    1730   1
   4  11  12   17266    1207  -3
  -4  12  11   17266    1207   1
   3  11  12     427     987  -3
  -3  12  11     427     987   1
  -2  12  11    5195     778   1
  -1  12  11   17761    1573   1
   0 -12  11     490     114  -2
   0  12  11     490     114   1
   1  12  11   20042    1940   1
   2  12  11   26490    1573   1
   3  12  11   31925    1165   1
   4  12  11    3945     418   1
  -5 -12  12    2462     459  -2
   5  12  11    2462     459   1
   6  12  11   10297    1229   1
   7  12  11    5409    2799   1
   8  12  11   30938    1252   1
   9  12  11    1263     278   1
 -10  12  13    1026     323  -3
  10  12  11    1026     323   1
 -11 -12  13    4339     637  -2
 -11  12  13    4339     637  -3
  11  12  11    4339     637   1
 -12  12  13    1089     454  -3
  12  12  11    1089     454   1
 -12  13  11    2294     411   1
  11 -13   9    4516     814  -2
 -11  13  11    4516     814   1
 -10  13  11    2691     516   1
  -9  13  11    2186     448   1
   8  11  13    1051     469  -3
  -8  13  11    1051     469   1
   7  11  13   11211    1518  -3
  -7  13  11   11211    1518   1
   6  11  13    1469    1192  -3
[truncated: 417,657 more chars]
